# Supplementary material for: Genome-Wide DNA Polymorphisms in Seven Rice Cultivars of Temperate and Tropical Japonica Groups
Source: PLoS One. 2014 Jan 21;9(1):e86312. doi: 10.1371/journal.pone.0086312 (PMC3897683; doi:10.1371/journal.pone.0086312)
Supplement: Table S5 — List of contigs similar to unique regions in the Nipponbare reference genome. Position and length of aligned regions in the Nipponbare genome sequence are shown from Target_start to Target_end, and bases. The number of bases that were not mapped to any region by reads is shown as depth = 0. Total base means the number of bases mapped onto the regions. (XLSX) [file pone.0086312.s019.xlsx]

## Sheet: Omachi
Table S5. List of contigs similar to unique regions in the Nipponbare reference genome.
Omachi
Query	Contig length	Target	Target length	Evalue	%Identity	Identity	Overlap	Query_start	Query_end	Target_start	Target_end	depth=0 (base)
NODE_156	1116	chr01	43270923	4e-44	89	160	180	935	1114	735927	736104	43
NODE_244	503	chr01	43270923	6e-81	83	414	500	2	501	3202509	3203006	498
NODE_245	555	chr01	43270923	1e-130	86	475	555	1	555	3184549	3183995	0
NODE_382	1929	chr01	43270923	0	88	575	650	131	768	10062680	10062037	0
NODE_404	112	chr01	43270923	2e-15	87	91	105	10	112	43269817	43269920	0
NODE_494	456	chr01	43270923	2e-77	88	242	274	119	391	2572369	2572627	32
NODE_510	120	chr01	43270923	2e-43	93	112	120	1	120	1380403	1380516	114
NODE_556	1086	chr01	43270923	6e-15	86	85	99	434	532	7355626	7355528	0
NODE_598	1431	chr01	43270923	1e-135	91	354	391	749	1139	2580868	2580485	0
NODE_734	1575	chr01	43270923	1e-13	84	98	117	112	228	38304953	38305069	0
NODE_760	673	chr01	43270923	6e-11	94	45	48	461	508	16149717	16149764	0
NODE_780	1992	chr01	43270923	1e-48	91	139	152	11	162	11875354	11875505	0
NODE_851	106	chr01	43270923	7e-37	94	96	102	5	106	747654	747553	0
NODE_926	212	chr01	43270923	3e-62	89	187	209	4	212	841960	841752	0
NODE_930	466	chr01	43270923	3e-21	97	59	61	1	61	2572201	2572141	0
NODE_1007	356	chr01	43270923	9e-61	84	272	323	15	337	3070428	3070106	323
NODE_1021	469	chr01	43270923	6e-13	83	96	115	24	138	20329707	20329821	0
NODE_1080	372	chr01	43270923	1e-50	84	234	277	21	288	25365831	25365558	0
NODE_1098	404	chr01	43270923	5e-13	85	88	103	20	122	3185191	3185292	0
NODE_1162	250	chr01	43270923	4e-37	84	191	227	2	227	1369752	1369526	0
NODE_1163	322	chr01	43270923	1e-34	87	146	167	20	185	1369170	1369335	0
NODE_1174	691	chr01	43270923	6e-14	86	80	93	45	137	33095800	33095708	23
NODE_1201	524	chr01	43270923	3e-24	95	70	74	1	74	1000888	1000961	0
NODE_1205	309	chr01	43270923	2e-42	91	136	150	162	309	3289196	3289054	0
NODE_1206	98	chr01	43270923	2e-24	91	88	97	3	98	3306909	3307005	0
NODE_1210	131	chr01	43270923	4e-42	92	120	131	1	131	2570835	2570965	0
NODE_1211	225	chr01	43270923	9e-69	90	199	221	1	221	2571198	2570987	0
NODE_1261	150	chr01	43270923	7e-47	91	136	149	1	149	20298643	20298498	0
NODE_1280	184	chr01	43270923	1e-18	96	54	56	129	184	955264	955209	0
NODE_1281	592	chr01	43270923	4e-61	87	233	268	152	419	954456	954711	0
NODE_1305	1570	chr01	43270923	2e-12	87	72	83	882	964	28604126	28604044	0
NODE_1341	1371	chr01	43270923	0	86	786	916	463	1371	732957	732059	311
NODE_1358	92	chr01	43270923	2e-15	93	57	61	32	92	7042721	7042779	0
NODE_1387	692	chr01	43270923	6e-11	94	45	48	162	209	38301872	38301919	0
NODE_1489	718	chr01	43270923	2e-57	92	156	170	212	381	15426265	15426096	0
NODE_1495	89	chr01	43270923	2e-15	94	51	54	1	54	8218615	8218668	0
NODE_1518	256	chr01	43270923	3e-44	86	178	207	50	256	3435031	3434825	0
NODE_1519	319	chr01	43270923	3e-57	84	266	317	1	317	3434519	3434835	0
NODE_1552	243	chr01	43270923	6e-21	87	97	111	1	104	1669191	1669081	0
NODE_1615	222	chr01	43270923	5e-21	85	112	131	3	127	3307686	3307557	0
NODE_1638	389	chr01	43270923	8e-12	83	117	141	43	182	20329377	20329516	0
NODE_1758	407	chr01	43270923	5e-35	95	99	104	279	381	2815043	2815145	0
NODE_1791	99	chr01	43270923	1e-13	89	77	87	10	96	2475351	2475435	85
NODE_1800	635	chr01	43270923	5e-48	83	214	258	3	229	3292423	3292680	49
NODE_1818	116	chr01	43270923	4e-20	95	59	62	35	96	841173	841112	0
NODE_1858	161	chr01	43270923	4e-21	84	127	152	1	150	2778343	2778205	0
NODE_1859	181	chr01	43270923	3e-28	99	67	68	114	181	2778112	2778179	0
NODE_1883	333	chr01	43270923	2e-64	91	181	198	1	193	2572683	2572880	0
NODE_1886	336	chr01	43270923	5e-22	94	66	70	267	336	3225616	3225547	0
NODE_1888	392	chr01	43270923	1e-53	93	147	158	1	158	3004311	3004465	0
NODE_2042	1023	chr01	43270923	1e-22	89	96	108	350	456	33091111	33091218	108
NODE_2107	311	chr01	43270923	1e-25	85	126	148	161	308	734617	734470	61
NODE_2108	185	chr01	43270923	1e-33	87	130	149	21	169	915717	915865	0
NODE_2173	118	chr01	43270923	3e-33	91	105	116	1	116	955697	955582	0
NODE_2210	98	chr01	43270923	3e-23	89	87	98	1	98	2575025	2575116	0
NODE_2212	185	chr01	43270923	7e-29	82	136	165	1	144	25074831	25074667	0
NODE_2244	114	chr01	43270923	2e-22	88	87	99	17	114	1380312	1380214	99
NODE_2334	216	chr01	43270923	2e-17	92	68	74	144	216	18743659	18743732	0
NODE_2459	280	chr01	43270923	2e-11	88	64	73	175	243	43269782	43269854	0
NODE_2502	91	chr01	43270923	1e-25	97	65	67	1	67	20872058	20871992	0
NODE_2503	139	chr01	43270923	8e-22	98	56	57	1	57	20870204	20870260	0
NODE_2508	342	chr01	43270923	5e-16	100	44	44	299	342	738306	738349	0
NODE_2521	213	chr01	43270923	2e-14	90	62	69	145	213	3220300	3220368	0
NODE_2527	577	chr01	43270923	2e-25	98	63	64	514	577	2579798	2579861	0
NODE_2552	152	chr01	43270923	3e-21	87	92	106	39	144	2449134	2449232	99
NODE_2671	354	chr01	43270923	5e-47	93	126	136	1	136	3236120	3236255	0
NODE_2807	181	chr01	43270923	2e-63	92	165	179	3	181	732023	731845	0
NODE_2836	308	chr01	43270923	5e-31	94	91	97	1	96	924124	924028	0
NODE_2882	342	chr01	43270923	2e-40	93	112	121	2	122	33100846	33100726	0
NODE_2903	82	chr01	43270923	4e-25	94	73	78	1	78	3198517	3198594	0
NODE_3068	792	chr01	43270923	1e-101	95	231	244	270	513	1519584	1519822	0
NODE_3144	165	chr01	43270923	4e-21	90	79	88	45	132	3243878	3243965	0
NODE_3209	524	chr01	43270923	3e-18	88	76	86	211	296	2817534	2817456	0
NODE_3314	171	chr01	43270923	1e-61	92	163	178	1	171	2576535	2576358	0
NODE_3315	228	chr01	43270923	2e-45	84	190	227	4	228	2576129	2576339	0
NODE_3364	145	chr01	43270923	3e-27	88	111	126	20	145	2596330	2596449	9
NODE_3365	174	chr01	43270923	4e-52	89	155	174	1	174	2596639	2596477	0
NODE_3376	92	chr01	43270923	5e-25	98	61	62	1	62	2575844	2575905	0
NODE_3415	138	chr01	43270923	5e-26	100	60	60	1	60	843426	843367	0
NODE_3429	212	chr01	43270923	7e-11	84	83	99	83	181	38302553	38302455	0
NODE_3461	115	chr01	43270923	1e-26	95	73	77	16	92	3241842	3241918	0
NODE_3463	127	chr01	43270923	2e-15	85	91	107	1	99	1668263	1668158	0
NODE_3530	86	chr01	43270923	7e-30	94	81	86	1	86	2436244	2436329	25
NODE_3584	143	chr01	43270923	1e-32	86	134	156	1	143	2571360	2571205	0
NODE_3605	97	chr01	43270923	6e-34	94	91	97	1	97	29755721	29755625	0
NODE_3606	86	chr01	43270923	3e-17	88	75	85	1	85	734307	734223	6
NODE_3616	405	chr01	43270923	1e-23	96	66	69	134	202	3003442	3003374	0
NODE_3657	357	chr01	43270923	2e-40	94	106	113	1	113	1398890	1398997	0
NODE_3658	191	chr01	43270923	1e-24	98	61	62	1	62	41521711	41521772	0
NODE_3676	316	chr01	43270923	2e-30	98	78	80	35	114	1398761	1398683	0
NODE_3700	101	chr01	43270923	3e-23	90	87	97	1	97	2595608	2595520	0
NODE_3704	145	chr01	43270923	2e-28	92	94	102	35	135	1669319	1669221	0
NODE_3731	315	chr01	43270923	3e-35	93	102	110	214	315	1400903	1401012	0
NODE_3748	137	chr01	43270923	4e-14	86	89	104	34	137	3199966	3199864	0
NODE_3758	99	chr01	43270923	6e-31	92	94	102	1	99	2778507	2778406	7
NODE_3798	92	chr01	43270923	2e-24	98	60	61	1	61	3153761	3153701	0
NODE_3799	94	chr01	43270923	8e-30	94	89	95	1	94	3153461	3153551	0
NODE_3871	103	chr01	43270923	3e-23	94	74	79	1	78	3139304	3139226	0
NODE_3872	359	chr01	43270923	5e-16	88	83	94	227	318	20120827	20120918	0
NODE_3898	602	chr01	43270923	5e-14	87	77	89	194	282	15094920	15095008	0
NODE_3902	587	chr01	43270923	6e-20	94	63	67	84	150	2784394	2784460	0
NODE_3995	81	chr01	43270923	4e-25	98	61	62	1	62	2597546	2597485	0
NODE_4013	122	chr01	43270923	1e-29	89	108	122	1	122	1373909	1374030	0
NODE_4038	467	chr01	43270923	1e-38	85	175	206	192	397	936931	937136	0
NODE_4062	703	chr01	43270923	3e-59	86	234	273	22	294	733418	733690	199
NODE_4085	738	chr01	43270923	1e-101	85	382	447	125	571	3257413	3256967	61
NODE_4175	391	chr01	43270923	1e-44	91	124	136	256	391	1518909	1519041	0
NODE_4252	530	chr01	43270923	3e-49	92	136	148	184	331	2598817	2598670	0
NODE_4293	84	chr01	43270923	6e-21	98	54	55	1	55	1501565	1501619	0
NODE_4336	487	chr01	43270923	3e-86	89	272	307	195	487	3315832	3316127	0
NODE_4377	113	chr01	43270923	1e-13	90	57	63	9	71	30505264	30505326	0
NODE_4424	324	chr01	43270923	7e-18	95	58	61	267	324	3154189	3154129	0
NODE_4543	90	chr01	43270923	2e-21	92	77	84	1	84	1493912	1493994	0
NODE_4552	583	chr01	43270923	6e-23	93	78	84	13	96	29756188	29756106	0
NODE_4569	130	chr01	43270923	1e-38	89	123	138	1	130	1045351	1045488	0
NODE_4596	99	chr01	43270923	2e-24	91	85	93	8	99	12265974	12266066	0
NODE_4641	84	chr01	43270923	2e-18	91	77	85	1	84	3204621	3204702	0
NODE_4712	373	chr01	43270923	2e-30	99	71	72	285	356	23636571	23636642	0
NODE_4780	358	chr01	43270923	9e-24	97	63	65	294	358	2386295	2386359	0
NODE_4786	93	chr01	43270923	1e-22	95	63	66	16	81	41137533	41137598	0
NODE_4807	137	chr01	43270923	3e-15	100	42	42	96	137	1518050	1518009	42
NODE_4813	82	chr01	43270923	3e-23	100	55	55	1	55	2595664	2595718	0
NODE_4837	394	chr01	43270923	1e-26	86	125	146	4	149	3434541	3434396	0
NODE_4839	337	chr01	43270923	2e-15	95	52	55	283	337	2806027	2806081	0
NODE_4853	86	chr01	43270923	3e-20	98	57	58	21	77	3288153	3288096	0
NODE_4859	1404	chr01	43270923	5e-16	89	72	81	515	595	10870545	10870625	0
NODE_4876	466	chr01	43270923	3e-27	94	82	87	1	86	10065094	10065180	0
NODE_4899	154	chr01	43270923	4e-30	89	109	123	28	150	3435265	3435143	0
NODE_4905	859	chr01	43270923	3e-25	86	125	146	172	317	33090116	33090258	9
NODE_4915	90	chr01	43270923	3e-32	94	85	90	1	90	33101710	33101621	0
NODE_5020	119	chr01	43270923	2e-31	96	78	81	39	119	37780599	37780519	0
NODE_5024	83	chr01	43270923	4e-28	94	78	83	1	83	3143652	3143734	0
NODE_5029	109	chr01	43270923	2e-28	93	82	88	22	109	3184651	3184564	0
NODE_5058	119	chr01	43270923	6e-22	94	65	69	1	69	1045171	1045239	0
NODE_5080	99	chr01	43270923	9e-33	94	93	99	1	99	3082607	3082704	0
NODE_5117	879	chr01	43270923	1e-40	94	111	118	379	495	841357	841474	0
NODE_5128	309	chr01	43270923	5e-34	89	115	129	1	118	7042778	7042906	0
NODE_5183	372	chr01	43270923	2e-37	91	117	129	1	126	1045932	1045810	0
NODE_5193	153	chr01	43270923	8e-50	91	139	152	1	152	936484	936635	0
NODE_5237	1056	chr01	43270923	4e-59	86	232	269	742	1007	938294	938029	0
NODE_5250	341	chr01	43270923	4e-29	92	98	107	27	133	2566226	2566125	24
NODE_5319	875	chr01	43270923	1e-34	92	110	119	506	621	3078669	3078787	0
NODE_5333	81	chr01	43270923	4e-13	98	41	42	1	42	1374654	1374695	0
NODE_5347	96	chr01	43270923	1e-31	94	90	96	1	96	2576054	2576147	0
NODE_5359	353	chr01	43270923	2e-34	93	102	110	1	110	1497738	1497631	0
NODE_5463	347	chr01	43270923	6e-40	94	109	116	1	115	1375506	1375391	0
NODE_5489	829	chr01	43270923	1e-21	90	81	90	536	625	3312198	3312109	90
NODE_5493	97	chr01	43270923	5e-25	100	58	58	1	58	2777942	2777999	0
NODE_5552	464	chr01	43270923	5e-26	98	64	65	283	347	1514438	1514374	0
NODE_5730	316	chr01	43270923	1e-19	91	74	81	1	81	737485	737407	0
NODE_5805	1051	chr01	43270923	1e-40	95	104	110	1	110	1378843	1378952	0
NODE_5816	338	chr01	43270923	1e-41	94	118	126	1	125	3243899	3244022	0
NODE_5909	449	chr01	43270923	3e-64	94	157	167	283	449	2594984	2594821	0
NODE_5931	130	chr01	43270923	3e-30	91	95	104	1	100	3320406	3320308	0
NODE_5973	800	chr01	43270923	9e-29	90	93	103	1	95	731032	731134	0
NODE_5988	348	chr01	43270923	4e-35	96	88	92	1	92	750249	750340	0
NODE_6027	324	chr01	43270923	3e-26	91	82	90	1	90	3083238	3083319	0
NODE_6037	819	chr01	43270923	5e-21	93	70	75	310	384	2386397	2386326	0
NODE_6044	334	chr01	43270923	1e-25	92	85	92	5	91	2778916	2779006	0
NODE_6068	96	chr01	43270923	1e-25	97	65	67	1	67	23636957	23637023	5
NODE_6094	98	chr01	43270923	4e-32	93	91	98	1	98	3298493	3298590	0
NODE_6133	82	chr01	43270923	2e-20	97	56	58	1	58	1046049	1045992	0
NODE_6156	388	chr01	43270923	7e-31	94	91	97	13	109	752142	752047	0
NODE_6179	83	chr01	43270923	7e-30	100	66	66	1	66	10053390	10053455	0
NODE_6246	570	chr01	43270923	1e-20	100	52	52	505	556	3000762	3000813	22
NODE_6372	310	chr01	43270923	1e-19	98	53	54	257	310	1376570	1376517	0
NODE_6378	636	chr01	43270923	2e-38	95	100	105	1	105	41521647	41521545	0
NODE_6390	99	chr01	43270923	1e-35	96	96	100	1	99	2778730	2778828	0
NODE_6396	113	chr01	43270923	2e-15	100	42	42	1	42	34934494	34934453	0
NODE_6399	85	chr01	43270923	2e-21	94	67	71	17	85	3241834	3241764	0
NODE_6403	100	chr01	43270923	9e-33	93	95	102	1	100	3243713	3243814	0
NODE_6406	81	chr01	43270923	1e-22	95	70	74	9	81	1379164	1379091	0
NODE_6415	1298	chr01	43270923	3e-17	80	172	215	622	818	3075140	3074932	209
NODE_6416	985	chr01	43270923	2e-42	88	139	158	830	985	2384167	2384324	0
NODE_6487	320	chr01	43270923	7e-21	93	68	73	1	73	23586502	23586434	0
NODE_6493	317	chr01	43270923	1e-25	97	66	68	1	68	3083080	3083013	0
NODE_6514	593	chr01	43270923	2e-35	94	96	102	103	200	3222305	3222204	0
NODE_6562	349	chr01	43270923	9e-33	92	102	111	1	111	1494493	1494390	0
NODE_6569	330	chr01	43270923	6e-31	100	69	69	262	330	923662	923730	0
NODE_6587	441	chr01	43270923	8e-34	92	98	106	1	106	3242936	3243041	0
NODE_6595	116	chr01	43270923	6e-22	88	99	113	5	116	20739032	20739144	0
NODE_6596	616	chr01	43270923	2e-32	94	90	96	3	98	23636415	23636510	0
NODE_6612	975	chr01	43270923	6e-27	99	66	67	480	546	2416878	2416944	0
NODE_6662	370	chr01	43270923	2e-27	100	63	63	1	63	43269861	43269923	0
NODE_6663	621	chr01	43270923	1e-11	98	40	41	408	448	26522293	26522253	0
NODE_6672	96	chr01	43270923	2e-27	95	75	79	1	79	1503217	1503291	0
NODE_6724	126	chr01	43270923	2e-25	87	108	124	1	123	2777879	2777757	0
NODE_6745	100	chr01	43270923	5e-25	97	64	66	15	80	3079783	3079718	0
NODE_6754	350	chr01	43270923	5e-25	92	87	95	262	350	3001001	3000907	8
NODE_6777	80	chr01	43270923	4e-19	93	63	68	13	80	1445783	1445850	0
NODE_6789	102	chr01	43270923	2e-37	95	94	99	1	99	3229091	3228993	0
NODE_6834	340	chr01	43270923	4e-29	100	66	66	275	340	2758511	2758446	0
NODE_6869	555	chr01	43270923	3e-49	90	156	173	170	334	3283077	3282907	47
NODE_6910	544	chr01	43270923	2e-53	92	152	166	204	369	2592731	2592568	0
NODE_6947	100	chr01	43270923	1e-13	93	51	55	46	100	4899929	4899875	0
NODE_6984	327	chr01	43270923	3e-29	93	90	97	1	95	1497252	1497156	0
NODE_7028	113	chr01	43270923	3e-33	91	102	112	2	113	29755646	29755535	0
NODE_7087	85	chr01	43270923	7e-21	100	51	51	35	85	2591055	2591005	0
NODE_7143	96	chr01	43270923	7e-15	84	85	101	1	96	1494093	1494193	0
NODE_7155	82	chr01	43270923	2e-14	100	40	40	43	82	2386882	2386921	0
NODE_7159	98	chr01	43270923	4e-32	93	91	98	1	98	955925	956022	0
NODE_7200	964	chr01	43270923	2e-24	98	62	63	515	577	1489282	1489344	0
NODE_7212	1011	chr01	43270923	0	87	670	766	239	1004	792299	791534	326
NODE_7320	347	chr01	43270923	5e-22	98	57	58	1	58	3319471	3319528	0
NODE_7339	328	chr01	43270923	1e-37	98	94	96	1	96	1502057	1501964	0
NODE_7348	106	chr01	43270923	2e-12	91	59	65	11	74	12077684	12077620	0
NODE_7363	89	chr01	43270923	8e-30	100	66	66	1	66	2811454	2811389	0
NODE_7382	87	chr01	43270923	2e-15	98	45	46	1	46	2593449	2593404	0
NODE_7390	521	chr01	43270923	7e-47	84	189	224	91	310	842055	842275	0
NODE_7432	85	chr01	43270923	4e-19	98	51	52	34	85	2810986	2811037	0
NODE_7458	568	chr01	43270923	1e-42	91	138	152	1	149	2770932	2771083	0
NODE_7492	87	chr01	43270923	2e-18	100	47	47	1	47	2576686	2576640	0
NODE_7588	83	chr01	43270923	4e-13	86	71	83	1	83	2597701	2597620	0
NODE_7669	305	chr01	43270923	1e-25	94	75	80	1	80	2812332	2812253	0
NODE_7680	106	chr01	43270923	4e-26	91	84	92	13	104	3304847	3304756	0
NODE_7726	477	chr01	43270923	5e-29	100	66	66	1	66	43010902	43010837	0
NODE_7730	327	chr01	43270923	1e-25	93	78	84	3	86	3242709	3242626	0
NODE_7778	85	chr01	43270923	6e-12	98	39	40	46	85	1515097	1515136	17
NODE_7857	87	chr01	43270923	2e-42	100	87	87	1	87	42721100	42721014	0
NODE_7932	81	chr01	43270923	3e-29	99	68	69	2	70	2589473	2589405	0
NODE_17	328	chr02	35937250	1e-22	93	70	75	7	81	10937149	10937223	0
NODE_29	2016	chr02	35937250	7e-50	92	138	150	381	530	19358925	19358776	0
NODE_75	1747	chr02	35937250	0	87	890	1028	730	1745	3092852	3093879	0
NODE_85	209	chr02	35937250	3e-13	86	78	91	52	142	24317293	24317383	91
NODE_103	108	chr02	35937250	7e-43	95	103	108	1	108	19405245	19405352	0
NODE_162	887	chr02	35937250	1e-136	82	716	871	24	887	24294648	24293786	481
NODE_201	709	chr02	35937250	2e-63	81	409	504	1	504	24316432	24316935	262
NODE_265	333	chr02	35937250	2e-18	83	123	148	79	226	24330378	24330525	148
NODE_374	347	chr02	35937250	2e-27	85	138	163	174	336	24324316	24324478	163
NODE_378	856	chr02	35937250	9e-32	85	179	211	452	661	24294877	24295085	0
NODE_537	82	chr02	35937250	9e-17	96	50	52	31	82	15415690	15415639	0
NODE_542	405	chr02	35937250	3e-11	86	69	80	321	400	2936478	2936399	0
NODE_549	898	chr02	35937250	1e-18	90	73	81	817	897	24318567	24318487	81
NODE_611	343	chr02	35937250	1e-16	90	72	80	121	200	24348129	24348201	73
NODE_650	314	chr02	35937250	3e-32	94	89	95	1	95	19412550	19412456	0
NODE_683	159	chr02	35937250	3e-49	93	129	139	1	139	24316370	24316232	0
NODE_705	753	chr02	35937250	5e-24	86	112	130	198	327	19362514	19362643	0
NODE_736	954	chr02	35937250	0	86	818	952	1	950	24293467	24294413	519
NODE_847	224	chr02	35937250	3e-22	93	69	74	1	74	24349545	24349618	74
NODE_848	341	chr02	35937250	1e-38	83	210	252	92	341	24350326	24350096	129
NODE_881	80	chr02	35937250	9e-11	86	64	74	7	80	29509097	29509024	0
NODE_922	108	chr02	35937250	4e-32	91	105	116	1	108	19419849	19419964	0
NODE_1008	85	chr02	35937250	9e-11	96	44	46	11	55	24416364	24416319	39
NODE_1027	175	chr02	35937250	1e-51	89	156	175	1	175	19407571	19407744	0
NODE_1028	132	chr02	35937250	6e-41	93	111	119	1	116	19407870	19407752	0
NODE_1061	203	chr02	35937250	9e-72	93	193	207	1	203	19408274	19408070	0
NODE_1062	141	chr02	35937250	4e-45	91	129	141	1	137	19407947	19408087	0
NODE_1143	99	chr02	35937250	7e-15	93	57	61	40	99	24341347	24341407	47
NODE_1193	120	chr02	35937250	5e-38	92	109	118	3	120	19412735	19412849	0
NODE_1194	109	chr02	35937250	3e-33	92	104	113	2	109	19413059	19412947	0
NODE_1197	97	chr02	35937250	5e-28	99	66	67	1	67	34744614	34744680	0
NODE_1208	798	chr02	35937250	4e-49	87	188	216	193	408	12224299	12224085	0
NODE_1285	92	chr02	35937250	2e-18	85	87	102	1	92	11539216	11539115	0
NODE_1433	1242	chr02	35937250	1e-50	89	163	183	723	905	21155414	21155596	0
NODE_1479	88	chr02	35937250	2e-11	85	74	87	1	87	17210668	17210754	0
NODE_1535	1443	chr02	35937250	1e-41	87	163	188	43	230	24330133	24330320	188
NODE_1536	156	chr02	35937250	4e-39	85	150	176	1	156	19408638	19408463	0
NODE_1537	110	chr02	35937250	7e-43	95	103	108	3	110	19408302	19408409	0
NODE_1545	171	chr02	35937250	4e-61	94	161	171	3	171	24459678	24459847	0
NODE_1546	106	chr02	35937250	9e-27	90	95	106	1	106	24460038	24459937	0
NODE_1578	197	chr02	35937250	3e-13	84	87	103	1	103	24317807	24317705	103
NODE_1666	113	chr02	35937250	7e-37	92	107	116	1	113	35454137	35454022	0
NODE_1681	1158	chr02	35937250	8e-33	88	124	141	646	786	19360994	19360854	0
NODE_1687	645	chr02	35937250	1e-42	87	182	209	446	645	24289866	24289662	0
NODE_1719	171	chr02	35937250	1e-42	87	148	171	1	171	19413664	19413501	0
NODE_1720	141	chr02	35937250	2e-41	95	105	110	1	110	19413309	19413417	0
NODE_1783	231	chr02	35937250	1e-31	91	107	118	1	117	24350120	24350003	118
NODE_1819	63	chr02	35937250	4e-21	95	60	63	1	63	13714847	13714785	63
NODE_1940	1021	chr02	35937250	9e-14	88	72	82	280	361	35809874	35809951	0
NODE_1986	167	chr02	35937250	9e-19	83	129	156	10	165	24330768	24330923	156
NODE_2016	86	chr02	35937250	4e-16	92	58	63	1	63	15314978	15315040	0
NODE_2032	725	chr02	35937250	1e-134	93	319	343	384	725	11540673	11540331	0
NODE_2074	1546	chr02	35937250	3e-82	90	240	268	196	463	21153913	21153646	0
NODE_2097	104	chr02	35937250	1e-28	89	93	104	1	104	19410461	19410562	0
NODE_2112	346	chr02	35937250	1e-72	95	167	175	14	187	19411826	19412000	0
NODE_2114	161	chr02	35937250	2e-19	96	55	57	1	57	19405062	19405118	0
NODE_2115	365	chr02	35937250	2e-27	85	121	142	1	134	24281113	24281247	0
NODE_2119	431	chr02	35937250	3e-42	90	134	149	4	148	24292470	24292618	0
NODE_2181	205	chr02	35937250	1e-49	89	171	193	1	192	24294828	24294645	0
NODE_2189	167	chr02	35937250	9e-19	85	99	116	10	125	24330768	24330883	116
NODE_2241	433	chr02	35937250	2e-25	93	84	90	39	128	24343067	24342982	18
NODE_2250	92	chr02	35937250	8e-33	92	92	100	1	92	34739526	34739427	0
NODE_2318	412	chr02	35937250	4e-23	91	92	101	43	141	23232311	23232215	0
NODE_2320	461	chr02	35937250	1e-11	84	85	101	2	102	19357023	19357123	0
NODE_2360	107	chr02	35937250	4e-38	94	102	108	1	107	19412656	19412549	0
NODE_2493	93	chr02	35937250	2e-30	100	67	67	1	67	6851542	6851476	0
NODE_2608	94	chr02	35937250	3e-29	94	87	93	2	94	19410956	19411047	0
NODE_2609	119	chr02	35937250	2e-28	99	67	68	52	119	19411220	19411153	0
NODE_2680	354	chr02	35937250	2e-40	90	127	141	12	152	24375586	24375726	0
NODE_2687	393	chr02	35937250	5e-13	85	88	103	112	214	13861540	13861641	0
NODE_2818	456	chr02	35937250	4e-42	89	137	154	303	456	19420879	19420738	0
NODE_2825	85	chr02	35937250	2e-17	86	83	96	1	85	24375351	24375256	0
NODE_2865	164	chr02	35937250	3e-43	88	145	165	1	164	474526	474362	0
NODE_2893	229	chr02	35937250	5e-15	91	60	66	49	114	15962780	15962845	0
NODE_3086	120	chr02	35937250	3e-21	97	58	60	1	60	19404461	19404520	0
NODE_3087	673	chr02	35937250	8e-72	91	197	216	465	673	19404455	19404241	0
NODE_3100	103	chr02	35937250	3e-11	100	35	35	69	103	13611433	13611399	0
NODE_3134	129	chr02	35937250	9e-46	93	120	129	1	129	19391022	19391150	0
NODE_3142	105	chr02	35937250	1e-22	89	89	100	3	99	33359638	33359737	0
NODE_3200	1092	chr02	35937250	1e-40	90	131	146	268	413	24341681	24341826	0
NODE_3251	124	chr02	35937250	3e-30	89	109	123	2	124	15723777	15723655	0
NODE_3274	350	chr02	35937250	2e-21	93	68	73	1	73	24374729	24374657	0
NODE_3339	89	chr02	35937250	2e-27	94	83	88	3	89	34742045	34741961	35
NODE_3419	83	chr02	35937250	6e-12	98	39	40	43	82	24317822	24317783	40
NODE_3535	741	chr02	35937250	3e-19	88	86	98	3	100	21151849	21151752	0
NODE_3578	2715	chr02	35937250	3e-22	85	119	140	256	395	24353577	24353438	140
NODE_3582	96	chr02	35937250	1e-25	91	83	91	1	91	11537955	11537865	0
NODE_3721	80	chr02	35937250	2e-24	94	72	77	1	77	19411677	19411753	0
NODE_3734	53	chr02	35937250	2e-13	94	47	50	4	53	13703475	13703426	0
NODE_3777	104	chr02	35937250	2e-37	94	100	106	1	104	19421703	19421598	0
NODE_3831	100	chr02	35937250	4e-29	92	93	101	1	100	34756459	34756554	0
NODE_3936	152	chr02	35937250	2e-16	92	66	72	1	72	19470274	19470204	0
NODE_4002	346	chr02	35937250	1e-38	95	104	110	2	111	19406688	19406580	0
NODE_4024	112	chr02	35937250	4e-32	94	85	90	23	112	19408759	19408670	0
NODE_4041	435	chr02	35937250	1e-38	97	91	94	264	357	24287577	24287484	4
NODE_4063	105	chr02	35937250	3e-11	100	35	35	71	105	33245953	33245919	0
NODE_4150	133	chr02	35937250	1e-23	93	71	76	35	110	10856969	10857044	0
NODE_4166	103	chr02	35937250	3e-14	98	43	44	1	44	10856615	10856572	0
NODE_4204	380	chr02	35937250	5e-16	100	44	44	337	380	20754877	20754920	0
NODE_4270	342	chr02	35937250	5e-25	97	65	67	29	95	24350190	24350124	67
NODE_4286	109	chr02	35937250	9e-24	94	68	72	38	109	19409082	19409011	0
NODE_4302	147	chr02	35937250	4e-36	94	103	110	1	106	24378764	24378872	0
NODE_4355	670	chr02	35937250	2e-20	90	79	88	255	342	24293417	24293504	0
NODE_4392	376	chr02	35937250	5e-13	100	39	39	269	307	24341246	24341284	0
NODE_4404	145	chr02	35937250	8e-19	86	96	112	8	119	24330188	24330299	112
NODE_4485	345	chr02	35937250	3e-11	88	60	68	278	345	27024370	27024437	0
NODE_4553	84	chr02	35937250	1e-25	93	78	84	1	84	24289465	24289544	0
NODE_4573	190	chr02	35937250	2e-35	91	106	116	1	116	24341933	24341823	0
NODE_4761	574	chr02	35937250	1e-23	91	81	89	486	574	34740413	34740501	89
NODE_4884	119	chr02	35937250	2e-18	86	98	114	7	119	16072938	16073045	0
NODE_4917	93	chr02	35937250	2e-21	90	83	92	3	93	19398698	19398607	0
NODE_5113	97	chr02	35937250	1e-31	93	90	97	1	97	11538980	11539076	0
NODE_5114	140	chr02	35937250	2e-31	87	125	143	1	140	11539335	11539193	0
NODE_5260	93	chr02	35937250	7e-15	92	59	64	28	91	10856487	10856548	0
NODE_5320	53	chr02	35937250	1e-17	96	51	53	1	53	13683020	13682968	0
NODE_5374	100	chr02	35937250	1e-25	88	95	108	1	100	24341731	24341624	0
NODE_5415	97	chr02	35937250	5e-22	92	71	77	21	97	19422607	19422536	0
NODE_5420	322	chr02	35937250	3e-32	94	93	99	224	322	19407482	19407579	0
NODE_5449	458	chr02	35937250	3e-15	95	52	55	363	417	24342949	24342895	18
NODE_5588	90	chr02	35937250	5e-37	97	87	90	1	90	19419720	19419631	0
NODE_5589	96	chr02	35937250	1e-19	86	81	94	3	96	19419436	19419529	0
NODE_5596	102	chr02	35937250	3e-39	95	97	102	1	102	19410756	19410857	0
NODE_5729	105	chr02	35937250	2e-12	96	43	45	3	47	24375844	24375800	45
NODE_5735	465	chr02	35937250	1e-66	90	193	215	262	465	24295040	24294827	0
NODE_5809	877	chr02	35937250	3e-13	87	80	92	38	128	20941	21032	0
NODE_5833	1102	chr02	35937250	2e-61	92	164	178	500	673	19392241	19392418	0
NODE_5849	80	chr02	35937250	9e-14	100	39	39	1	39	24394152	24394190	0
NODE_5878	81	chr02	35937250	5e-12	86	69	80	1	80	24317862	24317783	80
NODE_5879	86	chr02	35937250	4e-13	100	38	38	49	86	24468769	24468806	0
NODE_5898	158	chr02	35937250	5e-45	90	140	156	1	156	26917824	26917669	0
NODE_5899	131	chr02	35937250	1e-32	89	116	131	1	131	26917498	26917628	0
NODE_5978	100	chr02	35937250	2e-27	91	89	98	2	99	11537764	11537861	0
NODE_6023	326	chr02	35937250	3e-20	95	60	63	1	63	33812593	33812655	0
NODE_6024	810	chr02	35937250	5e-15	84	100	119	682	800	10935293	10935411	0
NODE_6180	383	chr02	35937250	4e-38	91	117	129	1	129	24315937	24315809	5
NODE_6221	111	chr02	35937250	1e-16	87	82	94	18	111	12144577	12144667	0
NODE_6224	340	chr02	35937250	3e-63	92	169	183	4	186	11538988	11538807	0
NODE_6271	202	chr02	35937250	6e-11	90	53	59	57	115	30722515	30722573	0
NODE_6278	630	chr02	35937250	7e-32	89	114	128	268	391	24292199	24292326	0
NODE_6309	97	chr02	35937250	2e-30	93	88	95	1	95	24293391	24293485	0
NODE_6374	85	chr02	35937250	2e-27	96	74	77	9	83	24374195	24374271	0
NODE_6435	101	chr02	35937250	4e-29	92	89	97	5	101	18455143	18455239	0
NODE_6468	82	chr02	35937250	2e-20	92	68	74	9	82	15415624	15415551	0
NODE_6484	85	chr02	35937250	7e-24	91	81	89	1	85	24460872	24460960	0
NODE_6512	61	chr02	35937250	6e-11	90	52	58	4	61	6596589	6596646	0
NODE_6527	311	chr02	35937250	8e-30	100	67	67	244	310	34744300	34744234	0
NODE_6528	84	chr02	35937250	2e-21	91	73	80	5	84	11548466	11548387	0
NODE_6640	393	chr02	35937250	6e-25	97	69	71	300	370	24374395	24374326	0
NODE_6743	567	chr02	35937250	1e-20	94	64	68	8	75	8288149	8288216	0
NODE_6755	53	chr02	35937250	1e-17	96	51	53	1	53	13683017	13682965	0
NODE_6838	120	chr02	35937250	6e-19	88	84	96	8	103	24330188	24330283	96
NODE_6912	87	chr02	35937250	5e-31	95	83	87	3	87	24375503	24375417	0
NODE_6962	340	chr02	35937250	2e-30	94	94	100	1	99	34756653	34756555	0
NODE_7179	334	chr02	35937250	3e-11	96	46	48	287	334	2619418	2619372	0
NODE_7186	93	chr02	35937250	1e-19	87	81	93	1	93	19881541	19881631	0
NODE_7196	404	chr02	35937250	2e-25	94	75	80	1	80	24380548	24380469	8
NODE_7321	100	chr02	35937250	1e-35	94	94	100	1	100	24460764	24460863	0
NODE_7343	53	chr02	35937250	1e-17	96	51	53	1	53	13683018	13682966	0
NODE_7404	87	chr02	35937250	4e-19	92	77	84	4	85	24343783	24343700	0
NODE_7488	53	chr02	35937250	2e-13	94	47	50	1	50	13703426	13703475	0
NODE_7611	80	chr02	35937250	9e-14	100	39	39	30	68	19398495	19398533	0
NODE_7671	84	chr02	35937250	1e-19	100	49	49	7	55	34741775	34741727	0
NODE_7812	83	chr02	35937250	7e-24	97	62	64	1	64	30310142	30310079	0
NODE_7848	910	chr02	35937250	6e-27	99	66	67	3	69	24350260	24350326	2
NODE_7925	81	chr02	35937250	8e-39	100	81	81	1	81	29464186	29464266	0
NODE_7949	80	chr02	35937250	2e-17	96	51	53	28	80	24461503	24461451	0
NODE_7966	88	chr02	35937250	6e-43	100	88	88	1	88	10211983	10212070	0
NODE_11	200	chr03	36413819	1e-33	94	91	97	104	200	32459476	32459380	0
NODE_54	346	chr03	36413819	1e-25	94	79	84	2	85	31101264	31101346	0
NODE_561	488	chr03	36413819	4e-54	90	160	178	212	389	32460005	32459840	0
NODE_562	195	chr03	36413819	1e-39	87	170	196	1	195	32459598	32459784	0
NODE_877	119	chr03	36413819	9e-12	92	48	52	68	119	35155612	35155663	0
NODE_993	547	chr03	36413819	2e-59	88	199	225	202	425	12014786	12015010	4
NODE_1336	332	chr03	36413819	5e-16	86	103	120	69	187	36077351	36077469	0
NODE_1505	699	chr03	36413819	3e-28	99	68	69	631	699	32814521	32814453	0
NODE_1589	81	chr03	36413819	2e-17	90	69	77	3	79	22081709	22081633	0
NODE_1623	109	chr03	36413819	5e-41	94	103	109	1	109	16531078	16531186	0
NODE_1756	935	chr03	36413819	1e-119	86	444	517	4	514	10244636	10245149	0
NODE_1789	107	chr03	36413819	6e-34	94	95	101	1	100	4141900	4141800	0
NODE_2056	94	chr03	36413819	1e-25	100	59	59	24	82	33377601	33377543	0
NODE_2163	187	chr03	36413819	6e-11	89	63	71	116	185	6654413	6654483	0
NODE_2346	715	chr03	36413819	6e-11	88	60	68	579	646	19296618	19296685	0
NODE_2555	95	chr03	36413819	3e-14	92	55	60	1	60	17900988	17900929	0
NODE_2674	459	chr03	36413819	1e-32	83	180	216	186	401	16874392	16874607	0
NODE_2682	215	chr03	36413819	3e-28	93	82	88	31	118	11740622	11740709	0
NODE_2707	141	chr03	36413819	7e-13	98	41	42	1	42	22574710	22574669	0
NODE_3147	98	chr03	36413819	4e-35	94	95	101	1	98	32459278	32459378	0
NODE_3272	83	chr03	36413819	2e-17	95	54	57	27	83	8364212	8364156	0
NODE_3574	213	chr03	36413819	5e-27	87	113	130	13	142	21440086	21440215	0
NODE_3682	157	chr03	36413819	8e-53	92	139	151	1	144	16514686	16514836	1
NODE_3858	362	chr03	36413819	3e-23	94	68	72	1	72	15093300	15093371	0
NODE_3870	109	chr03	36413819	5e-16	95	56	59	41	99	2313310	2313253	0
NODE_3946	331	chr03	36413819	2e-15	95	52	55	1	55	16363853	16363799	0
NODE_4053	94	chr03	36413819	2e-27	100	62	62	1	62	858904	858965	0
NODE_4230	96	chr03	36413819	8e-24	97	66	68	1	67	31101944	31102011	0
NODE_4347	110	chr03	36413819	5e-13	90	70	78	1	77	16812946	16813022	0
NODE_4378	329	chr03	36413819	1e-25	95	80	84	1	83	31079909	31079991	0
NODE_4389	85	chr03	36413819	7e-21	93	66	71	5	75	31098589	31098659	0
NODE_4478	85	chr03	36413819	2e-14	93	52	56	1	56	13457024	13457079	0
NODE_4601	680	chr03	36413819	3e-74	82	430	524	178	680	15006477	15005977	188
NODE_5001	88	chr03	36413819	4e-19	96	54	56	33	88	32469755	32469810	0
NODE_5007	1478	chr03	36413819	2e-12	94	48	51	323	373	20355101	20355051	0
NODE_5107	581	chr03	36413819	9e-25	92	83	90	281	368	16549461	16549372	0
NODE_5150	88	chr03	36413819	2e-11	90	53	59	30	88	14596722	14596664	0
NODE_5807	508	chr03	36413819	4e-11	95	42	44	257	300	12503611	12503654	0
NODE_5950	373	chr03	36413819	4e-38	84	151	180	147	326	32474167	32473988	0
NODE_5966	124	chr03	36413819	4e-14	86	85	99	2	100	29048630	29048726	0
NODE_6347	115	chr03	36413819	2e-46	95	113	119	1	115	16514519	16514637	0
NODE_6448	301	chr03	36413819	1e-13	93	56	60	1	59	6956824	6956765	0
NODE_6534	84	chr03	36413819	9e-11	100	34	34	51	84	30783554	30783521	0
NODE_6885	539	chr03	36413819	8e-22	97	60	62	1	62	31077764	31077825	0
NODE_7074	150	chr03	36413819	1e-17	85	109	128	25	148	3725164	3725291	0
NODE_7102	96	chr03	36413819	9e-36	95	91	96	1	96	16867122	16867217	0
NODE_7315	86	chr03	36413819	9e-11	100	34	34	53	86	10130365	10130398	0
NODE_7696	365	chr03	36413819	6e-28	100	64	64	302	365	4867171	4867108	0
NODE_7826	83	chr03	36413819	4e-28	94	78	83	1	83	32479196	32479114	0
NODE_7885	83	chr03	36413819	9e-11	95	40	42	42	83	28969837	28969796	0
NODE_7972	62	chr03	36413819	1e-27	100	62	62	1	62	33790283	33790222	0
NODE_4	489	chr04	35502694	4e-91	84	425	503	1	488	3611333	3611816	0
NODE_5	889	chr04	35502694	2e-82	85	323	380	371	742	3612897	3612534	0
NODE_32	244	chr04	35502694	8e-11	85	84	99	68	166	16351924	16352021	98
NODE_33	761	chr04	35502694	2e-66	85	274	321	441	761	16352352	16352033	320
NODE_51	148	chr04	35502694	5e-20	98	57	58	1	58	16587718	16587662	57
NODE_125	1224	chr04	35502694	1e-41	89	146	164	1	163	2428145	2428308	0
NODE_160	441	chr04	35502694	1e-108	88	338	385	2	380	17888619	17889003	0
NODE_223	86	chr04	35502694	4e-19	100	48	48	39	86	7918909	7918956	0
NODE_243	463	chr04	35502694	5e-63	93	162	175	289	463	2430433	2430259	25
NODE_273	1727	chr04	35502694	4e-23	84	139	165	192	356	29685527	29685364	0
NODE_290	158	chr04	35502694	6e-26	98	63	64	1	64	16292589	16292652	0
NODE_307	378	chr04	35502694	4e-29	99	69	70	309	378	35491348	35491279	0
NODE_308	408	chr04	35502694	1e-26	100	62	62	347	408	20239943	20239882	0
NODE_393	1034	chr04	35502694	1e-132	89	396	447	1	437	17752430	17752875	84
NODE_501	325	chr04	35502694	1e-47	91	139	152	1	150	2950589	2950740	0
NODE_513	125	chr04	35502694	3e-24	90	87	97	1	97	16212974	16212878	97
NODE_530	660	chr04	35502694	2e-93	85	398	467	111	575	16351904	16351444	362
NODE_545	113	chr04	35502694	6e-28	93	81	87	4	90	17940800	17940886	50
NODE_594	311	chr04	35502694	1e-28	90	93	103	1	96	3687996	3688098	0
NODE_601	91	chr04	35502694	5e-28	100	63	63	1	63	22274509	22274447	0
NODE_607	1595	chr04	35502694	1e-109	84	431	512	780	1289	16344384	16344885	212
NODE_680	872	chr04	35502694	2e-23	95	69	73	796	868	4319129	4319201	0
NODE_703	134	chr04	35502694	3e-30	85	123	144	4	134	16289631	16289770	0
NODE_730	91	chr04	35502694	2e-12	94	49	52	1	50	2771603	2771552	0
NODE_811	271	chr04	35502694	1e-34	88	138	157	92	248	3083518	3083670	86
NODE_827	462	chr04	35502694	7e-53	86	214	250	195	444	3671864	3672113	0
NODE_878	311	chr04	35502694	3e-20	89	81	91	1	91	18016674	18016584	18
NODE_970	84	chr04	35502694	1e-28	94	79	84	1	84	16231446	16231363	0
NODE_982	546	chr04	35502694	5e-60	86	231	270	242	510	17753524	17753255	270
NODE_988	420	chr04	35502694	7e-62	91	176	194	1	194	16280649	16280838	0
NODE_1115	371	chr04	35502694	2e-55	91	165	182	1	182	4350650	4350830	0
NODE_1125	124	chr04	35502694	2e-40	92	114	124	1	124	3662131	3662254	0
NODE_1153	104	chr04	35502694	1e-28	90	94	104	1	104	17888607	17888504	0
NODE_1154	72	chr04	35502694	8e-17	90	65	72	1	72	17945184	17945113	72
NODE_1173	102	chr04	35502694	1e-16	95	57	60	44	102	32169911	32169970	0
NODE_1184	384	chr04	35502694	8e-52	92	146	159	170	328	17868927	17869083	34
NODE_1191	83	chr04	35502694	2e-11	91	50	55	10	64	2696319	2696373	0
NODE_1198	191	chr04	35502694	2e-26	92	84	91	1	91	2431870	2431783	0
NODE_1199	123	chr04	35502694	6e-47	95	113	119	5	123	2431542	2431660	0
NODE_1209	159	chr04	35502694	1e-17	92	67	73	1	71	17913826	17913898	0
NODE_1216	172	chr04	35502694	4e-33	95	87	92	68	159	16214691	16214600	0
NODE_1217	209	chr04	35502694	2e-35	92	103	112	98	209	16214409	16214520	0
NODE_1237	914	chr04	35502694	1e-71	87	244	280	1	263	17752410	17752131	0
NODE_1284	110	chr04	35502694	7e-40	95	105	111	1	110	32170080	32169970	0
NODE_1295	240	chr04	35502694	4e-37	92	110	119	1	118	16293976	16294094	33
NODE_1391	117	chr04	35502694	2e-28	100	64	64	54	117	16215024	16215087	0
NODE_1435	1266	chr04	35502694	2e-43	85	188	222	1050	1266	7049433	7049639	0
NODE_1439	345	chr04	35502694	3e-85	87	289	332	5	336	18125316	18124985	0
NODE_1475	84	chr04	35502694	1e-19	92	71	77	5	80	17813653	17813577	0
NODE_1502	553	chr04	35502694	5e-17	82	150	184	91	271	17944941	17944758	184
NODE_1583	1259	chr04	35502694	1e-141	86	495	574	690	1259	16204827	16205377	101
NODE_1612	140	chr04	35502694	7e-53	95	134	141	1	140	16290138	16290277	0
NODE_1613	167	chr04	35502694	5e-45	92	125	136	30	165	16290472	16290337	0
NODE_1622	276	chr04	35502694	1e-56	88	183	208	78	276	17765575	17765782	10
NODE_1672	124	chr04	35502694	6e-53	96	122	127	1	124	31439675	31439549	0
NODE_1691	417	chr04	35502694	1e-38	94	102	108	1	105	4352183	4352076	0
NODE_1727	152	chr04	35502694	2e-35	88	133	152	1	152	17906872	17906721	0
NODE_1728	241	chr04	35502694	3e-44	86	172	199	28	226	17874690	17874888	0
NODE_1746	415	chr04	35502694	8e-43	94	108	115	301	415	7914494	7914601	0
NODE_1793	157	chr04	35502694	2e-59	95	152	160	1	157	16545409	16545568	0
NODE_1796	343	chr04	35502694	1e-22	100	55	55	289	343	16219087	16219033	0
NODE_1881	117	chr04	35502694	4e-23	94	67	71	1	71	16281575	16281505	0
NODE_1882	97	chr04	35502694	3e-20	95	63	66	1	66	16281293	16281357	0
NODE_1960	166	chr04	35502694	9e-19	85	106	125	29	152	14581964	14581853	112
NODE_1962	81	chr04	35502694	4e-25	98	61	62	1	62	4265481	4265542	0
NODE_1978	366	chr04	35502694	5e-19	97	63	65	290	353	19146147	19146210	64
NODE_2045	136	chr04	35502694	7e-16	96	53	55	83	136	32170717	32170663	18
NODE_2090	1452	chr04	35502694	1e-106	88	334	379	306	676	17765080	17765456	11
NODE_2098	402	chr04	35502694	3e-39	88	144	163	1	162	17938259	17938097	0
NODE_2124	107	chr04	35502694	5e-19	87	94	108	1	107	34394014	34393907	0
NODE_2128	347	chr04	35502694	3e-48	91	139	152	200	347	4316744	4316597	0
NODE_2141	193	chr04	35502694	1e-30	93	89	96	21	116	2431098	2431193	43
NODE_2145	316	chr04	35502694	1e-28	100	65	65	1	65	16220393	16220329	0
NODE_2197	316	chr04	35502694	8e-27	93	88	95	1	95	11276080	11275988	0
NODE_2205	85	chr04	35502694	2e-27	94	80	85	1	85	4318315	4318233	0
NODE_2245	190	chr04	35502694	7e-20	92	72	78	114	190	744477	744554	0
NODE_2297	129	chr04	35502694	4e-48	94	121	129	1	129	16355863	16355735	0
NODE_2298	166	chr04	35502694	8e-47	90	150	167	1	166	16355563	16355729	0
NODE_2316	393	chr04	35502694	3e-11	98	39	40	326	365	14205418	14205379	0
NODE_2324	100	chr04	35502694	2e-12	85	86	101	1	100	13511641	13511541	0
NODE_2386	674	chr04	35502694	1e-128	86	440	511	1	496	16351379	16350869	104
NODE_2401	322	chr04	35502694	2e-33	96	85	89	223	311	2445358	2445446	0
NODE_2425	87	chr04	35502694	2e-12	100	37	37	1	37	22098807	22098843	0
NODE_2440	97	chr04	35502694	2e-12	94	46	49	1	49	5069742	5069790	0
NODE_2443	169	chr04	35502694	2e-50	89	159	178	1	169	2432237	2432060	0
NODE_2444	208	chr04	35502694	1e-58	88	183	208	1	208	2431870	2432073	0
NODE_2455	96	chr04	35502694	1e-25	87	94	108	1	96	17925382	17925275	108
NODE_2467	329	chr04	35502694	7e-12	83	94	113	11	123	33177174	33177286	0
NODE_2513	55	chr04	35502694	1e-11	91	50	55	1	55	17766888	17766834	21
NODE_2531	199	chr04	35502694	8e-32	85	153	180	20	199	2938301	2938134	0
NODE_2553	85	chr04	35502694	6e-18	96	52	54	1	54	7080272	7080219	0
NODE_2575	82	chr04	35502694	4e-28	94	80	85	1	82	3633655	3633739	0
NODE_2576	80	chr04	35502694	3e-26	94	75	80	1	80	3633961	3633882	0
NODE_2621	438	chr04	35502694	5e-35	89	116	130	214	336	3586019	3586148	56
NODE_2644	89	chr04	35502694	1e-31	94	84	89	1	89	947068	947156	0
NODE_2652	81	chr04	35502694	2e-11	95	41	43	1	43	15922717	15922675	0
NODE_2660	356	chr04	35502694	2e-34	93	99	107	1	107	16278731	16278625	0
NODE_2718	101	chr04	35502694	2e-34	94	96	102	1	101	16548400	16548501	0
NODE_2768	105	chr04	35502694	2e-18	92	65	71	1	71	32086792	32086862	18
NODE_2797	1417	chr04	35502694	6e-22	96	64	67	722	788	17788998	17789064	0
NODE_2809	357	chr04	35502694	1e-50	92	148	161	4	162	16581169	16581328	0
NODE_2826	80	chr04	35502694	1e-31	100	69	69	1	69	33854466	33854398	0
NODE_2834	115	chr04	35502694	2e-22	100	54	54	1	54	2427996	2428049	0
NODE_2849	575	chr04	35502694	1e-17	86	92	107	234	340	24968063	24968169	0
NODE_2858	103	chr04	35502694	1e-32	92	95	103	1	103	16357108	16357210	0
NODE_2859	144	chr04	35502694	9e-34	86	124	144	1	144	16357413	16357284	0
NODE_2868	71	chr04	35502694	3e-16	98	46	47	25	71	16561280	16561326	0
NODE_2922	583	chr04	35502694	1e-125	90	351	388	133	513	17869239	17868852	149
NODE_2929	113	chr04	35502694	3e-30	88	106	120	1	112	3857842	3857723	0
NODE_2957	121	chr04	35502694	8e-37	88	118	134	1	121	17785751	17785884	0
NODE_2999	88	chr04	35502694	3e-17	88	75	85	1	85	18001893	18001977	85
NODE_3000	53	chr04	35502694	8e-13	92	49	53	1	53	18001955	18002007	53
NODE_3065	258	chr04	35502694	6e-24	90	94	105	55	158	17813671	17813567	0
NODE_3126	80	chr04	35502694	1e-25	94	75	80	1	80	2517919	2517844	0
NODE_3133	353	chr04	35502694	3e-45	90	150	167	1	164	4361420	4361255	0
NODE_3155	180	chr04	35502694	2e-23	93	71	76	4	79	16205984	16205909	0
NODE_3156	179	chr04	35502694	7e-66	93	166	179	1	179	16205574	16205752	24
NODE_3194	88	chr04	35502694	3e-26	92	81	88	1	88	17764684	17764771	56
NODE_3201	89	chr04	35502694	3e-29	93	83	89	1	89	3579343	3579260	0
NODE_3203	626	chr04	35502694	1e-100	88	318	360	267	626	2430065	2429714	113
NODE_3235	85	chr04	35502694	7e-27	95	81	85	1	85	3687727	3687809	0
NODE_3269	92	chr04	35502694	2e-21	89	82	92	1	92	18001709	18001800	92
NODE_3287	531	chr04	35502694	1e-20	100	52	52	1	52	20259266	20259317	0
NODE_3290	150	chr04	35502694	2e-53	93	139	150	1	150	16584492	16584641	0
NODE_3291	92	chr04	35502694	1e-28	92	85	92	1	92	16584819	16584728	0
NODE_3300	197	chr04	35502694	2e-35	87	142	164	34	197	17875575	17875412	0
NODE_3369	330	chr04	35502694	8e-21	97	58	60	271	330	4308622	4308563	0
NODE_3399	318	chr04	35502694	7e-15	89	66	74	238	311	16213656	16213583	39
NODE_3459	150	chr04	35502694	1e-29	85	122	143	10	150	32171049	32170922	0
NODE_3464	357	chr04	35502694	4e-26	94	76	81	1	81	3707155	3707235	0
NODE_3479	554	chr04	35502694	1e-23	100	57	57	494	550	17768788	17768844	0
NODE_3487	200	chr04	35502694	3e-16	88	75	85	1	85	16323985	16324065	59
NODE_3532	362	chr04	35502694	4e-38	92	111	120	1	120	17873405	17873288	0
NODE_3543	844	chr04	35502694	1e-74	82	440	534	30	554	3672926	3672399	216
NODE_3599	110	chr04	35502694	3e-39	94	100	106	1	106	16352862	16352757	0
NODE_3625	89	chr04	35502694	8e-30	94	81	86	1	86	16350623	16350538	0
NODE_3673	324	chr04	35502694	8e-21	85	106	124	1	116	2516890	2516769	0
NODE_3707	390	chr04	35502694	1e-50	91	147	162	229	390	16214120	16214281	0
NODE_3717	450	chr04	35502694	2e-50	86	197	228	31	255	3672969	3673196	138
NODE_3735	128	chr04	35502694	7e-28	87	111	128	1	128	2428913	2428799	0
NODE_3742	546	chr04	35502694	5e-11	83	91	109	215	319	20827957	20828065	0
NODE_3778	158	chr04	35502694	5e-48	91	146	160	1	158	16584226	16584384	0
NODE_3900	82	chr04	35502694	4e-22	100	53	53	30	82	16292153	16292205	0
NODE_3916	95	chr04	35502694	2e-15	87	78	90	6	95	18002073	18001984	90
NODE_3917	80	chr04	35502694	2e-20	92	68	74	1	74	17874950	17875023	0
NODE_3924	410	chr04	35502694	7e-37	90	118	131	1	131	17765766	17765896	6
NODE_3931	357	chr04	35502694	1e-22	94	74	79	280	357	17910720	17910798	0
NODE_3956	113	chr04	35502694	6e-25	100	58	58	4	61	17726480	17726423	0
NODE_3984	82	chr04	35502694	7e-30	95	78	82	1	82	16587091	16587172	0
NODE_4010	94	chr04	35502694	5e-28	92	84	91	4	94	16580630	16580545	0
NODE_4028	356	chr04	35502694	4e-32	91	102	112	1	112	17831963	17832070	0
NODE_4039	99	chr04	35502694	3e-14	94	49	52	48	99	2443350	2443401	0
NODE_4106	87	chr04	35502694	7e-27	95	73	77	8	84	16240321	16240245	0
NODE_4145	90	chr04	35502694	2e-15	87	78	90	1	90	924947	924858	0
NODE_4184	135	chr04	35502694	7e-16	93	55	59	16	74	2910709	2910767	0
NODE_4185	112	chr04	35502694	1e-19	87	91	105	1	105	18001984	18002088	105
NODE_4210	551	chr04	35502694	8e-22	90	79	88	1	88	3634652	3634732	0
NODE_4217	509	chr04	35502694	1e-111	92	282	308	202	509	3683535	3683228	0
NODE_4218	130	chr04	35502694	2e-12	91	52	57	70	126	4354423	4354367	0
NODE_4242	361	chr04	35502694	1e-59	93	153	165	6	170	17939601	17939437	62
NODE_4335	112	chr04	35502694	2e-21	94	64	68	45	112	17933728	17933795	0
NODE_4354	346	chr04	35502694	6e-28	86	102	118	1	103	16232177	16232294	0
NODE_4374	419	chr04	35502694	3e-73	92	188	204	5	208	17847174	17847377	0
NODE_4381	530	chr04	35502694	4e-45	94	114	121	205	325	16223181	16223061	0
NODE_4397	95	chr04	35502694	1e-28	99	67	68	1	68	16579133	16579066	0
NODE_4433	977	chr04	35502694	9e-54	96	130	136	29	163	17922056	17922191	0
NODE_4474	95	chr04	35502694	3e-26	92	88	96	1	95	16290351	16290256	0
NODE_4503	324	chr04	35502694	8e-30	92	98	107	1	106	12370921	12371027	0
NODE_4511	92	chr04	35502694	1e-19	96	55	57	36	92	16198663	16198719	57
NODE_4558	83	chr04	35502694	4e-25	97	64	66	4	69	16584047	16584112	0
NODE_4585	128	chr04	35502694	2e-47	95	124	131	1	128	16219423	16219553	0
NODE_4665	84	chr04	35502694	2e-21	100	52	52	1	52	16498993	16499044	0
NODE_4669	174	chr04	35502694	2e-56	92	153	167	8	174	17786089	17786255	0
NODE_4675	1688	chr04	35502694	1e-69	90	207	231	1458	1688	17876296	17876526	0
NODE_4689	859	chr04	35502694	3e-35	85	141	165	1	165	3811470	3811621	0
NODE_4724	195	chr04	35502694	2e-38	85	164	193	1	188	16293779	16293968	0
NODE_4732	548	chr04	35502694	1e-42	93	113	121	195	315	947569	947689	0
NODE_4860	164	chr04	35502694	3e-40	85	156	183	1	164	4350471	4350653	14
NODE_4864	111	chr04	35502694	2e-37	94	100	106	6	109	19818113	19818218	0
NODE_4878	396	chr04	35502694	9e-15	89	68	76	322	394	29295643	29295718	0
NODE_4944	346	chr04	35502694	6e-34	93	95	102	1	102	31442597	31442698	0
NODE_4956	586	chr04	35502694	1e-27	94	79	84	1	84	2520581	2520498	0
NODE_4962	72	chr04	35502694	3e-19	94	60	64	6	69	17888463	17888526	0
NODE_4963	140	chr04	35502694	1e-35	90	115	128	7	134	18043074	18042947	0
NODE_4978	334	chr04	35502694	5e-25	100	59	59	276	334	29735933	29735875	0
NODE_5002	351	chr04	35502694	5e-22	95	63	66	282	347	16288813	16288748	0
NODE_5056	472	chr04	35502694	7e-22	98	57	58	1	58	33441252	33441195	0
NODE_5057	396	chr04	35502694	3e-33	96	89	93	304	396	16580885	16580794	0
NODE_5068	81	chr04	35502694	1e-25	97	73	75	1	74	20839613	20839686	0
NODE_5075	547	chr04	35502694	1e-11	96	43	45	503	547	16278014	16278058	0
NODE_5098	93	chr04	35502694	8e-27	96	89	93	1	93	32332219	32332307	0
NODE_5104	338	chr04	35502694	6e-31	92	103	112	1	111	2452627	2452736	0
NODE_5105	931	chr04	35502694	5e-46	95	119	125	807	928	32133190	32133313	0
NODE_5207	999	chr04	35502694	3e-41	92	117	127	873	999	3297171	3297297	0
NODE_5293	55	chr04	35502694	1e-11	91	50	55	1	55	17766834	17766888	21
NODE_5296	336	chr04	35502694	1e-44	92	123	134	1	127	16544159	16544292	0
NODE_5300	599	chr04	35502694	1e-24	96	68	71	1	71	31441316	31441386	0
NODE_5346	341	chr04	35502694	6e-34	92	99	108	1	108	32148044	32148144	0
NODE_5351	777	chr04	35502694	2e-35	87	142	163	562	724	3298439	3298285	78
NODE_5372	87	chr04	35502694	8e-33	95	83	87	1	87	4439416	4439330	0
NODE_5392	871	chr04	35502694	8e-17	87	85	98	645	742	2910728	2910631	0
NODE_5397	610	chr04	35502694	2e-44	95	110	116	1	116	16291769	16291884	30
NODE_5419	86	chr04	35502694	7e-30	94	81	86	1	86	3810461	3810376	0
NODE_5445	433	chr04	35502694	2e-12	100	38	38	1	38	30176522	30176485	0
NODE_5480	87	chr04	35502694	2e-24	92	78	85	3	87	3662234	3662318	0
NODE_5482	103	chr04	35502694	8e-15	100	41	41	1	41	16560459	16560499	0
NODE_5483	317	chr04	35502694	8e-27	97	68	70	1	70	31447852	31447783	0
NODE_5487	322	chr04	35502694	6e-34	95	89	94	1	94	2538158	2538065	0
NODE_5506	123	chr04	35502694	1e-29	90	113	125	1	123	16357614	16357497	0
NODE_5512	86	chr04	35502694	7e-21	94	63	67	20	86	17910321	17910255	0
NODE_5513	80	chr04	35502694	6e-21	93	75	81	1	80	4316494	4316571	0
NODE_5548	373	chr04	35502694	2e-37	87	149	172	199	370	18125157	18125328	0
NODE_5563	351	chr04	35502694	3e-26	94	80	85	3	87	16279002	16279085	0
NODE_5571	82	chr04	35502694	1e-15	89	56	63	1	63	16292468	16292406	0
NODE_5613	458	chr04	35502694	7e-25	97	65	67	1	67	16391327	16391393	0
NODE_5647	368	chr04	35502694	2e-46	93	130	140	1	137	17929229	17929366	0
NODE_5667	80	chr04	35502694	4e-25	94	73	78	3	80	17769396	17769319	0
NODE_5720	115	chr04	35502694	4e-23	88	91	103	1	103	16213088	16212986	103
NODE_5721	330	chr04	35502694	4e-38	94	101	108	1	108	2447626	2447525	0
NODE_5722	87	chr04	35502694	6e-15	96	47	49	39	87	16579269	16579317	0
NODE_5752	635	chr04	35502694	1e-45	96	109	114	285	398	16585293	16585180	0
NODE_5779	158	chr04	35502694	1e-23	100	56	56	1	56	16287757	16287812	0
NODE_5794	125	chr04	35502694	8e-37	92	112	122	3	124	17940638	17940758	28
NODE_5817	96	chr04	35502694	4e-13	98	41	42	1	42	925738	925697	0
NODE_5872	106	chr04	35502694	2e-30	92	98	106	1	106	32152816	32152918	0
NODE_5886	95	chr04	35502694	2e-30	94	85	90	3	92	3661470	3661383	0
NODE_5887	54	chr04	35502694	5e-11	91	49	54	1	54	9791039	9791092	8
NODE_5957	86	chr04	35502694	7e-24	93	71	76	7	82	3823355	3823280	0
NODE_5965	320	chr04	35502694	2e-30	95	80	84	237	320	16548800	16548883	0
NODE_5967	617	chr04	35502694	3e-40	93	110	118	1	114	16589045	16588928	4
NODE_6003	460	chr04	35502694	5e-29	93	84	90	348	437	21776508	21776597	0
NODE_6005	152	chr04	35502694	1e-14	86	83	97	56	152	18299437	18299533	0
NODE_6016	80	chr04	35502694	2e-27	95	74	78	3	80	16356200	16356123	0
NODE_6042	97	chr04	35502694	6e-34	96	85	89	1	89	17847084	17846996	0
NODE_6077	355	chr04	35502694	4e-29	95	78	82	270	351	17846436	17846517	0
NODE_6087	81	chr04	35502694	1e-15	95	55	58	1	57	16193107	16193164	0
NODE_6092	96	chr04	35502694	2e-21	91	79	87	12	96	16200149	16200235	0
NODE_6160	94	chr04	35502694	2e-27	91	85	93	4	90	35493150	35493058	0
NODE_6164	342	chr04	35502694	3e-26	97	67	69	271	339	3297646	3297578	0
NODE_6199	314	chr04	35502694	2e-27	93	83	89	1	86	32169426	32169514	0
NODE_6203	1164	chr04	35502694	2e-36	80	292	363	516	878	3588087	3588449	0
NODE_6211	449	chr04	35502694	1e-51	89	167	187	1	185	3614036	3614222	0
NODE_6213	333	chr04	35502694	3e-29	93	94	101	1	99	17915317	17915416	0
NODE_6236	340	chr04	35502694	7e-43	93	116	125	214	338	2517645	2517769	0
NODE_6254	95	chr04	35502694	4e-16	93	55	59	1	59	2669801	2669859	56
NODE_6256	348	chr04	35502694	1e-25	91	86	94	1	94	10240610	10240700	0
NODE_6314	334	chr04	35502694	5e-19	96	55	57	278	334	17872111	17872055	0
NODE_6335	100	chr04	35502694	5e-25	100	58	58	43	100	4488628	4488685	0
NODE_6348	457	chr04	35502694	3e-18	95	76	80	1	77	32736093	32736171	0
NODE_6382	125	chr04	35502694	3e-30	92	91	99	27	125	926199	926297	0
NODE_6386	347	chr04	35502694	1e-28	93	86	92	16	107	16290471	16290560	0
NODE_6395	96	chr04	35502694	2e-33	94	90	96	1	96	17939660	17939755	38
NODE_6420	105	chr04	35502694	3e-23	98	58	59	1	59	17929004	17928946	0
NODE_6428	100	chr04	35502694	2e-15	91	60	66	1	66	32134575	32134510	0
NODE_6518	523	chr04	35502694	1e-69	92	193	210	148	357	4430383	4430590	0
NODE_6525	85	chr04	35502694	2e-11	97	38	39	23	61	16215407	16215369	0
NODE_6610	805	chr04	35502694	4e-31	96	79	82	265	346	3631095	3631176	0
NODE_6690	120	chr04	35502694	8e-43	95	106	112	9	120	16356333	16356444	0
NODE_6699	95	chr04	35502694	3e-23	89	85	95	1	95	7199873	7199779	0
NODE_6769	764	chr04	35502694	2e-14	87	75	86	235	320	4354721	4354806	86
NODE_6788	98	chr04	35502694	8e-27	90	88	98	1	98	16220578	16220489	0
NODE_6805	89	chr04	35502694	2e-12	89	68	76	14	89	2669737	2669809	73
NODE_6829	80	chr04	35502694	3e-26	94	75	80	1	80	16356114	16356193	0
NODE_6853	360	chr04	35502694	9e-30	92	97	106	5	108	19793491	19793596	79
NODE_6860	334	chr04	35502694	1e-25	100	60	60	275	334	29743379	29743320	0
NODE_6874	406	chr04	35502694	5e-50	93	131	141	266	406	17846828	17846968	0
NODE_6882	99	chr04	35502694	9e-27	91	92	101	1	99	17728414	17728318	0
NODE_6904	678	chr04	35502694	2e-47	90	148	164	259	420	17848255	17848418	0
NODE_6916	100	chr04	35502694	2e-33	93	93	100	1	100	4256496	4256397	0
NODE_6946	84	chr04	35502694	3e-32	98	84	86	1	84	30025355	30025270	0
NODE_6973	96	chr04	35502694	7e-12	98	39	40	57	96	16240618	16240579	0
NODE_7001	89	chr04	35502694	5e-25	97	64	66	24	89	35495715	35495780	0
NODE_7021	332	chr04	35502694	8e-27	98	65	66	1	66	3637544	3637479	0
NODE_7031	333	chr04	35502694	5e-16	96	50	52	8	59	3786924	3786873	52
NODE_7043	618	chr04	35502694	9e-93	87	320	368	253	618	2441097	2440738	165
NODE_7053	82	chr04	35502694	2e-27	94	77	82	1	82	3683146	3683227	0
NODE_7089	399	chr04	35502694	2e-55	89	181	204	1	204	2911778	2911578	0
NODE_7103	342	chr04	35502694	9e-27	100	62	62	281	342	19009831	19009770	0
NODE_7106	327	chr04	35502694	2e-36	94	103	109	1	109	7919245	7919140	0
NODE_7126	316	chr04	35502694	3e-26	93	79	85	1	85	31448410	31448494	0
NODE_7139	917	chr04	35502694	6e-27	85	138	163	764	914	17818579	17818420	0
NODE_7140	847	chr04	35502694	1e-21	85	114	134	647	780	2865651	2865784	0
NODE_7141	53	chr04	35502694	8e-13	92	49	53	1	53	17888591	17888643	0
NODE_7193	96	chr04	35502694	5e-31	95	86	91	1	91	32171787	32171699	0
NODE_7197	343	chr04	35502694	3e-26	98	64	65	1	65	32356491	32356427	0
NODE_7205	331	chr04	35502694	1e-19	93	65	70	262	331	17788806	17788875	0
NODE_7236	570	chr04	35502694	8e-47	91	133	146	1	146	3785708	3785570	0
NODE_7239	368	chr04	35502694	3e-39	91	116	127	1	127	17876553	17876679	0
NODE_7243	336	chr04	35502694	6e-31	94	87	93	234	326	2823081	2823173	0
NODE_7246	85	chr04	35502694	6e-12	98	39	40	46	85	9838740	9838701	0
NODE_7247	102	chr04	35502694	9e-30	91	93	102	1	102	3586853	3586954	0
NODE_7251	343	chr04	35502694	2e-21	98	60	61	283	343	25865725	25865784	0
NODE_7254	799	chr04	35502694	3e-31	94	88	94	259	352	3798633	3798726	94
NODE_7258	81	chr04	35502694	1e-25	94	76	81	1	81	3823141	3823218	0
NODE_7267	1084	chr04	35502694	1e-114	85	479	566	317	870	17817955	17817407	0
NODE_7286	322	chr04	35502694	7e-21	92	72	78	242	316	15922306	15922383	0
NODE_7290	363	chr04	35502694	1e-25	97	66	68	1	68	32666971	32667038	0
NODE_7304	83	chr04	35502694	1e-19	95	58	61	1	61	32153886	32153826	0
NODE_7334	528	chr04	35502694	3e-55	86	239	279	176	454	17791286	17791019	0
NODE_7341	81	chr04	35502694	7e-27	94	76	81	1	81	2509057	2508977	0
NODE_7374	100	chr04	35502694	4e-32	95	82	86	15	100	16282855	16282940	0
NODE_7396	548	chr04	35502694	4e-30	92	102	111	7	111	4313807	4313915	0
NODE_7452	128	chr04	35502694	3e-33	89	114	128	1	128	946237	946110	0
NODE_7461	80	chr04	35502694	3e-26	94	75	80	1	80	16350279	16350358	0
NODE_7466	339	chr04	35502694	5e-22	97	60	62	276	337	32080488	32080549	0
NODE_7535	107	chr04	35502694	2e-31	100	69	69	1	69	16578262	16578194	0
NODE_7569	100	chr04	35502694	3e-14	93	52	56	45	100	17770820	17770875	0
NODE_7585	107	chr04	35502694	4e-38	94	102	108	1	107	16584887	16584994	0
NODE_7593	97	chr04	35502694	4e-35	95	90	95	3	97	16548267	16548173	0
NODE_7616	537	chr04	35502694	6e-29	100	66	66	1	66	2522691	2522756	0
NODE_7646	90	chr04	35502694	2e-33	95	84	88	1	88	3297681	3297768	0
NODE_7653	82	chr04	35502694	6e-12	100	36	36	1	36	32156340	32156305	0
NODE_7661	88	chr04	35502694	8e-33	95	83	87	2	88	17933148	17933234	0
NODE_7676	1304	chr04	35502694	2e-46	88	149	169	1136	1304	16285874	16286038	0
NODE_7679	1211	chr04	35502694	4e-87	90	241	269	237	505	16282529	16282265	0
NODE_7684	84	chr04	35502694	6e-21	95	60	63	1	63	4243173	4243235	0
NODE_7688	541	chr04	35502694	3e-43	93	119	128	247	371	16301288	16301161	35
NODE_7720	88	chr04	35502694	1e-25	92	81	88	1	88	16299632	16299549	0
NODE_7773	2111	chr04	35502694	2e-16	91	67	74	7	80	17888277	17888204	0
NODE_7787	80	chr04	35502694	1e-28	100	64	64	1	64	31440939	31440876	0
NODE_7827	315	chr04	35502694	8e-27	94	77	82	234	315	16230966	16231047	8
NODE_7830	85	chr04	35502694	4e-16	87	81	93	1	85	4477019	4476927	93
NODE_7906	1119	chr04	35502694	3e-35	90	133	148	223	365	17870022	17869879	0
NODE_7908	86	chr04	35502694	3e-20	90	77	86	1	86	16230649	16230734	19
NODE_179	2104	chr05	29958434	1e-126	87	440	508	6	504	18721832	18721326	0
NODE_236	1935	chr05	29958434	4e-14	85	87	102	894	995	16980592	16980491	0
NODE_237	81	chr05	29958434	1e-25	98	62	63	19	81	27987769	27987831	0
NODE_867	579	chr05	29958434	8e-13	86	75	87	414	500	20256135	20256049	0
NODE_873	81	chr05	29958434	1e-12	86	70	81	1	81	29464385	29464305	0
NODE_1339	108	chr05	29958434	8e-15	86	80	93	1	93	25651309	25651401	0
NODE_1404	53	chr05	29958434	8e-13	92	49	53	1	53	29711877	29711929	0
NODE_1441	758	chr05	29958434	2e-45	92	132	144	52	195	27122035	27121900	0
NODE_1517	83	chr05	29958434	1e-15	98	45	46	1	46	8172453	8172498	0
NODE_1807	521	chr05	29958434	3e-15	98	46	47	24	70	3108453	3108407	0
NODE_1808	114	chr05	29958434	2e-22	100	54	54	1	54	3108278	3108331	0
NODE_1988	86	chr05	29958434	2e-15	86	75	87	1	86	9148413	9148327	0
NODE_2134	378	chr05	29958434	1e-56	92	148	160	1	160	13141924	13141765	0
NODE_2167	90	chr05	29958434	4e-13	86	77	90	1	90	9145705	9145616	0
NODE_2325	570	chr05	29958434	2e-25	100	60	60	1	60	21552123	21552064	0
NODE_2498	113	chr05	29958434	8e-12	91	58	64	4	66	16921899	16921836	0
NODE_2550	94	chr05	29958434	2e-15	100	42	42	53	94	17206895	17206936	0
NODE_2562	100	chr05	29958434	1e-22	89	87	98	3	100	13182084	13181987	0
NODE_2811	91	chr05	29958434	6e-12	85	75	88	1	88	288739	288826	0
NODE_2812	85	chr05	29958434	4e-16	89	67	75	1	75	26742256	26742330	0
NODE_3127	71	chr05	29958434	2e-11	97	38	39	5	43	17248511	17248549	0
NODE_3631	423	chr05	29958434	1e-41	91	126	139	277	415	13140618	13140480	0
NODE_3764	122	chr05	29958434	2e-46	94	115	122	1	122	13182152	13182273	0
NODE_3823	86	chr05	29958434	9e-11	100	34	34	1	34	20369939	20369906	0
NODE_3855	95	chr05	29958434	2e-18	87	83	95	1	95	8891312	8891406	0
NODE_3856	358	chr05	29958434	5e-13	93	51	55	304	358	14855588	14855534	0
NODE_4033	318	chr05	29958434	3e-32	95	86	91	228	318	13142414	13142324	0
NODE_4034	110	chr05	29958434	1e-41	95	104	110	1	110	13142160	13142269	0
NODE_4133	139	chr05	29958434	1e-20	94	63	67	1	67	27483890	27483956	0
NODE_4361	679	chr05	29958434	2e-41	92	117	127	193	319	13183282	13183156	0
NODE_4734	324	chr05	29958434	7e-15	96	48	50	46	95	27121059	27121108	0
NODE_4770	854	chr05	29958434	2e-97	92	241	261	376	636	13181103	13180843	0
NODE_4887	83	chr05	29958434	2e-11	94	44	47	13	59	27122084	27122038	0
NODE_5032	769	chr05	29958434	2e-11	94	46	49	274	322	16026043	16026091	0
NODE_5245	87	chr05	29958434	9e-11	95	40	42	43	84	6415215	6415174	0
NODE_5916	161	chr05	29958434	3e-15	87	82	94	1	93	29464330	29464237	0
NODE_5982	105	chr05	29958434	4e-32	92	98	106	1	105	27988513	27988618	0
NODE_6183	96	chr05	29958434	3e-26	97	66	68	1	68	8171928	8171995	0
NODE_6775	950	chr05	29958434	5e-12	100	38	38	287	324	290450	290487	0
NODE_6786	126	chr05	29958434	8e-31	90	104	116	2	117	13141000	13141115	0
NODE_6941	103	chr05	29958434	6e-25	95	70	74	29	102	13141292	13141365	0
NODE_6974	707	chr05	29958434	7e-23	85	136	160	246	401	10528048	10528204	0
NODE_7064	97	chr05	29958434	7e-18	91	64	70	28	97	7663909	7663840	0
NODE_7831	303	chr05	29958434	2e-33	90	111	124	180	303	17600310	17600422	0
NODE_7954	57	chr05	29958434	1e-24	100	57	57	1	57	22716592	22716536	0
NODE_87	243	chr06	31248787	6e-27	85	139	164	1	158	10387360	10387199	0
NODE_159	1320	chr06	31248787	1e-121	85	492	581	2	567	22701723	22702276	319
NODE_370	1947	chr06	31248787	3e-86	78	871	1112	26	1137	22953483	22952372	242
NODE_418	1962	chr06	31248787	1e-102	80	727	906	783	1688	2413782	2414687	0
NODE_435	91	chr06	31248787	2e-24	95	69	73	19	91	23465381	23465453	0
NODE_438	354	chr06	31248787	9e-30	90	100	111	1	111	23049740	23049850	0
NODE_440	272	chr06	31248787	3e-41	85	201	237	3	230	13827153	13826921	0
NODE_447	149	chr06	31248787	3e-21	90	78	87	63	149	23390475	23390555	71
NODE_472	811	chr06	31248787	1e-120	88	384	438	265	702	22995966	22995532	235
NODE_492	1539	chr06	31248787	0	85	1308	1540	1	1539	23052039	23050501	0
NODE_626	320	chr06	31248787	2e-12	83	104	126	103	228	22711809	22711684	126
NODE_681	647	chr06	31248787	1e-168	87	576	659	1	647	22704110	22704758	59
NODE_682	141	chr06	31248787	7e-47	92	128	139	3	141	22704893	22704755	54
NODE_717	982	chr06	31248787	8e-45	85	229	270	1	254	23603317	23603585	14
NODE_726	108	chr06	31248787	1e-25	96	68	71	38	108	22801443	22801373	0
NODE_778	492	chr06	31248787	4e-48	84	218	258	1	257	23464130	23464368	0
NODE_832	268	chr06	31248787	2e-61	87	231	266	1	265	23020442	23020180	3
NODE_908	790	chr06	31248787	3e-25	86	117	136	467	602	22711279	22711414	136
NODE_956	486	chr06	31248787	1e-146	89	439	494	1	486	3134981	3134491	0
NODE_1056	86	chr06	31248787	2e-18	97	57	59	1	58	22934353	22934411	0
NODE_1075	932	chr06	31248787	4e-25	86	121	140	1	139	22995305	22995444	0
NODE_1090	312	chr06	31248787	1e-34	87	140	161	152	312	22705031	22704874	12
NODE_1094	610	chr06	31248787	4e-33	83	195	235	4	235	22951628	22951394	235
NODE_1146	679	chr06	31248787	3e-25	80	222	276	158	433	23050911	23051186	0
NODE_1170	780	chr06	31248787	1e-129	88	404	457	328	780	10397612	10397162	0
NODE_1195	564	chr06	31248787	3e-12	82	119	146	247	392	22995719	22995574	82
NODE_1290	308	chr06	31248787	2e-46	85	199	233	76	308	22703666	22703895	176
NODE_1316	458	chr06	31248787	4e-14	90	62	69	385	453	22953244	22953312	0
NODE_1334	409	chr06	31248787	2e-93	88	299	340	71	409	22699692	22700019	26
NODE_1338	159	chr06	31248787	1e-14	85	105	124	10	132	23605849	23605728	0
NODE_1380	62	chr06	31248787	4e-12	91	51	56	5	60	22711903	22711958	56
NODE_1383	808	chr06	31248787	7e-17	82	133	162	111	272	31235952	31236113	0
NODE_1443	218	chr06	31248787	5e-27	94	85	90	2	90	10380080	10380168	0
NODE_1460	382	chr06	31248787	7e-37	88	141	161	37	197	27347427	27347579	0
NODE_1492	80	chr06	31248787	3e-26	94	75	80	1	80	10381598	10381519	0
NODE_1514	95	chr06	31248787	1e-25	93	84	90	1	89	23374855	23374942	0
NODE_1540	122	chr06	31248787	6e-13	91	53	58	28	85	23020063	23020120	58
NODE_1550	259	chr06	31248787	1e-12	83	95	114	114	227	23019493	23019606	114
NODE_1566	188	chr06	31248787	7e-57	90	169	188	1	188	22970511	22970324	0
NODE_1567	728	chr06	31248787	0	87	633	725	5	728	22959004	22959726	278
NODE_1595	532	chr06	31248787	1e-159	88	470	532	1	532	22993800	22993269	102
NODE_1640	334	chr06	31248787	4e-35	92	108	118	1	118	23458796	23458682	0
NODE_1660	495	chr06	31248787	2e-34	82	263	320	5	319	10399534	10399840	0
NODE_1663	361	chr06	31248787	5e-44	93	124	134	2	135	13727534	13727665	0
NODE_1692	132	chr06	31248787	2e-40	91	120	132	1	132	10379942	10380068	0
NODE_1812	283	chr06	31248787	2e-98	92	255	278	6	283	22994319	22994043	0
NODE_1813	161	chr06	31248787	3e-55	92	145	157	5	161	22993884	22994040	47
NODE_1831	1746	chr06	31248787	0	80	1363	1694	50	1743	23096119	23094426	0
NODE_1875	637	chr06	31248787	7e-26	88	105	119	452	567	3516923	3517041	119
NODE_1989	969	chr06	31248787	1e-37	84	191	227	243	469	11152429	11152652	0
NODE_2071	109	chr06	31248787	2e-31	91	99	109	1	109	22970643	22970535	0
NODE_2073	95	chr06	31248787	5e-31	94	90	96	1	95	23608115	23608210	0
NODE_2087	88	chr06	31248787	3e-29	96	78	81	4	83	22868995	22869075	0
NODE_2110	180	chr06	31248787	6e-57	91	163	180	1	180	22971429	22971250	0
NODE_2146	163	chr06	31248787	5e-14	85	88	103	11	113	8533860	8533760	0
NODE_2159	205	chr06	31248787	7e-23	100	55	55	1	55	23049796	23049850	0
NODE_2204	165	chr06	31248787	4e-36	95	107	113	1	111	22699520	22699631	0
NODE_2209	591	chr06	31248787	4e-24	85	121	142	116	257	9739885	9739744	0
NODE_2217	246	chr06	31248787	2e-57	90	166	185	18	202	22958773	22958598	97
NODE_2267	92	chr06	31248787	2e-21	97	58	60	1	60	22846338	22846397	0
NODE_2268	84	chr06	31248787	2e-18	92	68	74	1	72	22846705	22846632	0
NODE_2286	220	chr06	31248787	2e-76	91	204	223	1	220	22994605	22994383	0
NODE_2292	93	chr06	31248787	3e-26	98	63	64	1	64	23043153	23043216	0
NODE_2296	349	chr06	31248787	3e-45	93	120	129	1	129	22954391	22954263	0
NODE_2352	163	chr06	31248787	2e-16	93	56	60	1	60	22861457	22861516	0
NODE_2416	337	chr06	31248787	5e-28	90	100	111	1	109	23551573	23551463	0
NODE_2426	187	chr06	31248787	7e-26	92	83	90	1	90	8930315	8930401	0
NODE_2473	155	chr06	31248787	3e-58	94	147	157	1	155	22854837	22854681	0
NODE_2497	539	chr06	31248787	4e-27	89	99	111	229	339	23608321	23608211	0
NODE_2501	82	chr06	31248787	4e-25	98	61	62	17	78	22968775	22968836	0
NODE_2539	766	chr06	31248787	1e-12	84	90	107	490	596	22994427	22994321	0
NODE_2610	1181	chr06	31248787	1e-19	81	174	215	885	1099	10398593	10398379	0
NODE_2670	92	chr06	31248787	3e-26	91	84	92	1	92	22970722	22970631	0
NODE_2686	94	chr06	31248787	2e-12	98	40	41	51	91	22858496	22858456	0
NODE_2755	223	chr06	31248787	4e-37	86	177	207	1	206	23016303	23016508	206
NODE_2843	144	chr06	31248787	2e-25	100	59	59	86	144	22547862	22547804	0
NODE_2866	154	chr06	31248787	3e-52	92	140	152	3	154	22971636	22971787	0
NODE_3042	86	chr06	31248787	5e-28	94	81	86	1	86	23461612	23461695	19
NODE_3071	753	chr06	31248787	4e-15	85	93	109	403	511	22523761	22523656	0
NODE_3112	102	chr06	31248787	3e-23	100	55	55	48	102	23377947	23377893	0
NODE_3195	103	chr06	31248787	1e-28	93	88	95	9	103	23001960	23001868	0
NODE_3202	325	chr06	31248787	1e-28	100	65	65	1	65	22823251	22823315	0
NODE_3222	94	chr06	31248787	2e-24	90	84	93	1	93	22959012	22958920	73
NODE_3249	314	chr06	31248787	4e-50	95	126	133	182	314	23607924	23608055	0
NODE_3254	359	chr06	31248787	2e-30	91	95	104	1	104	22940076	22939973	0
NODE_3273	100	chr06	31248787	2e-33	93	98	105	1	100	22861290	22861394	0
NODE_3319	88	chr06	31248787	3e-23	90	79	88	1	88	23594459	23594538	0
NODE_3384	1008	chr06	31248787	2e-24	86	119	139	170	308	22820343	22820205	0
NODE_3501	229	chr06	31248787	2e-11	86	69	80	30	109	31246292	31246371	0
NODE_3594	250	chr06	31248787	5e-80	91	220	243	8	250	23007799	23007557	0
NODE_3665	89	chr06	31248787	2e-21	95	61	64	26	89	13727327	13727390	0
NODE_3766	648	chr06	31248787	2e-63	94	154	164	1	164	23049902	23050065	0
NODE_3773	254	chr06	31248787	1e-31	80	225	281	1	254	22701139	22701413	3
NODE_3825	75	chr06	31248787	2e-14	89	64	72	3	74	22711958	22711887	72
NODE_3927	350	chr06	31248787	1e-47	96	115	120	3	122	22845489	22845372	0
NODE_4012	131	chr06	31248787	4e-20	98	57	58	1	58	23042882	23042938	0
NODE_4035	151	chr06	31248787	6e-29	93	88	95	60	151	23389033	23389127	95
NODE_4115	102	chr06	31248787	1e-28	91	89	98	5	102	23595341	23595251	0
NODE_4128	108	chr06	31248787	8e-18	87	88	101	1	101	8533700	8533602	0
NODE_4152	86	chr06	31248787	7e-27	90	85	94	1	86	10131059	10130966	0
NODE_4199	106	chr06	31248787	3e-33	93	102	110	1	106	3134381	3134490	0
NODE_4211	144	chr06	31248787	8e-22	100	53	53	1	53	23608717	23608665	0
NODE_4237	927	chr06	31248787	1e-43	90	141	157	1	154	23052086	23052242	0
NODE_4271	98	chr06	31248787	4e-32	95	82	86	13	98	22870081	22869996	0
NODE_4272	82	chr06	31248787	4e-19	96	54	56	1	56	22869828	22869883	0
NODE_4279	711	chr06	31248787	1e-45	85	205	241	60	296	23391008	23390786	118
NODE_4319	701	chr06	31248787	5e-33	91	112	123	370	489	22932199	22932320	0
NODE_4345	176	chr06	31248787	9e-16	86	92	107	2	107	7980482	7980376	0
NODE_4396	397	chr06	31248787	1e-50	94	130	138	261	397	22944355	22944218	0
NODE_4526	173	chr06	31248787	2e-60	92	157	170	1	170	22960872	22961041	0
NODE_4531	603	chr06	31248787	1e-42	94	114	121	205	325	10387715	10387596	0
NODE_4549	90	chr06	31248787	7e-18	100	46	46	1	46	22868921	22868966	0
NODE_4550	108	chr06	31248787	1e-32	93	96	103	6	108	22869734	22869633	0
NODE_4624	620	chr06	31248787	2e-25	97	66	68	83	150	22703446	22703379	0
NODE_4733	193	chr06	31248787	3e-59	91	169	186	1	186	22701711	22701529	21
NODE_4788	576	chr06	31248787	2e-29	100	67	67	510	576	3295453	3295519	0
NODE_4792	434	chr06	31248787	2e-31	92	105	114	78	189	23379133	23379241	6
NODE_4922	88	chr06	31248787	1e-28	93	82	88	1	88	22855475	22855388	0
NODE_5043	133	chr06	31248787	3e-18	95	56	59	75	133	23414501	23414559	0
NODE_5074	955	chr06	31248787	2e-17	88	80	91	457	547	23040291	23040381	0
NODE_5129	95	chr06	31248787	3e-17	90	66	73	1	73	22852921	22852993	73
NODE_5180	686	chr06	31248787	3e-37	93	119	128	325	450	22698593	22698719	24
NODE_5222	153	chr06	31248787	5e-11	95	41	43	73	115	4811146	4811104	0
NODE_5234	104	chr06	31248787	1e-28	93	83	89	20	104	22697696	22697608	0
NODE_5239	429	chr06	31248787	3e-61	90	180	200	1	200	22972264	22972065	0
NODE_5317	181	chr06	31248787	7e-60	91	165	181	1	181	22961734	22961914	0
NODE_5340	524	chr06	31248787	1e-36	91	124	137	209	341	22844019	22843883	0
NODE_5352	174	chr06	31248787	4e-61	92	160	174	1	174	23009360	23009193	0
NODE_5353	109	chr06	31248787	1e-38	94	102	109	1	109	23009069	23009177	0
NODE_5395	96	chr06	31248787	1e-25	96	68	71	1	71	22827576	22827646	0
NODE_5407	117	chr06	31248787	4e-20	97	60	62	1	62	23550375	23550435	6
NODE_5514	975	chr06	31248787	3e-29	100	67	67	909	975	22969036	22968970	0
NODE_5606	140	chr06	31248787	1e-39	90	122	135	6	140	22958789	22958923	67
NODE_5632	114	chr06	31248787	2e-22	96	67	70	1	69	22860940	22860871	0
NODE_5636	113	chr06	31248787	5e-41	94	106	113	1	113	10481255	10481367	0
NODE_5693	102	chr06	31248787	9e-30	93	92	99	1	96	22689099	22689003	0
NODE_5714	343	chr06	31248787	3e-42	94	116	124	1	124	22848511	22848389	0
NODE_5843	92	chr06	31248787	3e-26	93	78	84	9	92	23607638	23607555	17
NODE_5858	713	chr06	31248787	1e-36	86	156	182	4	184	14299010	14298833	0
NODE_5961	87	chr06	31248787	2e-15	91	60	66	22	87	13728947	13728882	0
NODE_6030	325	chr06	31248787	1e-25	97	66	68	1	68	23381629	23381696	0
NODE_6093	85	chr06	31248787	1e-22	100	54	54	1	54	21476866	21476813	0
NODE_6194	93	chr06	31248787	3e-14	94	49	52	16	67	23040183	23040234	0
NODE_6230	99	chr06	31248787	9e-33	93	92	99	1	99	10183519	10183617	0
NODE_6281	117	chr06	31248787	4e-26	97	69	71	1	69	22845875	22845945	0
NODE_6322	106	chr06	31248787	3e-14	88	69	78	27	101	22854895	22854972	0
NODE_6356	83	chr06	31248787	3e-20	92	68	74	1	74	22697883	22697810	0
NODE_6450	113	chr06	31248787	3e-14	96	46	48	30	77	9928939	9928986	0
NODE_6535	152	chr06	31248787	4e-42	89	139	157	3	152	23023506	23023662	0
NODE_6572	352	chr06	31248787	5e-25	83	124	149	221	352	3132772	3132627	0
NODE_6577	984	chr06	31248787	2e-64	91	193	213	391	593	23599910	23599701	0
NODE_6585	570	chr06	31248787	1e-36	95	94	99	229	327	23602981	23603074	0
NODE_6591	386	chr06	31248787	2e-28	90	95	105	9	108	22870271	22870375	95
NODE_6599	410	chr06	31248787	2e-19	98	57	58	319	376	22999737	22999793	0
NODE_6617	80	chr06	31248787	3e-26	97	66	68	1	68	22868642	22868575	0
NODE_6636	350	chr06	31248787	4e-32	94	89	95	1	95	23466596	23466690	6
NODE_6666	86	chr06	31248787	2e-24	100	57	57	11	67	17781820	17781764	0
NODE_6668	115	chr06	31248787	5e-35	92	102	111	5	115	22827768	22827658	32
NODE_6678	113	chr06	31248787	5e-41	94	103	109	1	109	22865391	22865283	0
NODE_6700	88	chr06	31248787	1e-22	97	60	62	1	62	10480860	10480921	0
NODE_6709	88	chr06	31248787	1e-19	97	59	61	1	61	10481219	10481160	0
NODE_6725	85	chr06	31248787	3e-23	97	61	63	23	85	23594985	23595047	8
NODE_6795	319	chr06	31248787	4e-16	88	76	86	9	88	23404559	23404642	0
NODE_6803	108	chr06	31248787	3e-33	92	99	108	1	108	22994296	22994403	0
NODE_6835	92	chr06	31248787	1e-22	89	84	94	1	92	10661384	10661477	0
NODE_6876	97	chr06	31248787	2e-24	90	87	97	1	97	18747882	18747978	97
NODE_6939	124	chr06	31248787	1e-41	91	122	134	1	124	23375449	23375582	0
NODE_6955	499	chr06	31248787	9e-34	85	159	188	240	425	23596863	23596677	187
NODE_6964	92	chr06	31248787	3e-17	96	55	57	1	57	23380705	23380650	0
NODE_7039	101	chr06	31248787	1e-13	87	69	79	13	91	23040882	23040804	0
NODE_7091	717	chr06	31248787	9e-41	92	123	134	195	328	23606632	23606500	0
NODE_7105	109	chr06	31248787	2e-40	95	107	113	1	109	10270199	10270310	0
NODE_7128	318	chr06	31248787	2e-24	87	122	141	185	318	23595739	23595600	17
NODE_7149	81	chr06	31248787	5e-12	92	54	59	20	78	13072485	13072429	0
NODE_7176	352	chr06	31248787	2e-30	91	98	108	1	108	3515368	3515475	0
NODE_7185	350	chr06	31248787	1e-16	95	57	60	1	58	22861951	22862010	60
NODE_7221	310	chr06	31248787	8e-27	86	116	135	1	127	23002773	23002907	0
NODE_7225	127	chr06	31248787	1e-14	100	41	41	87	127	23393054	23393014	41
NODE_7240	663	chr06	31248787	5e-30	93	100	108	557	662	10144479	10144586	0
NODE_7270	319	chr06	31248787	5e-22	92	78	85	1	80	22844648	22844730	0
NODE_7297	91	chr06	31248787	4e-19	100	48	48	1	48	23377289	23377242	0
NODE_7302	872	chr06	31248787	2e-29	89	108	121	752	872	22857629	22857741	0
NODE_7332	89	chr06	31248787	5e-25	100	58	58	32	89	10485859	10485916	0
NODE_7344	88	chr06	31248787	6e-15	95	52	55	2	56	23392624	23392573	0
NODE_7381	99	chr06	31248787	1e-25	98	62	63	37	99	23377458	23377396	0
NODE_7388	80	chr06	31248787	1e-25	95	71	75	6	80	22823715	22823641	0
NODE_7395	406	chr06	31248787	5e-50	89	158	177	1	169	23396282	23396113	0
NODE_7418	102	chr06	31248787	2e-12	94	46	49	54	102	23026548	23026596	0
NODE_7485	343	chr06	31248787	2e-40	91	118	129	212	340	22971084	22971212	0
NODE_7511	98	chr06	31248787	6e-34	95	88	93	6	98	23410493	23410585	0
NODE_7515	379	chr06	31248787	8e-49	94	123	131	1	131	22953011	22952881	0
NODE_7524	317	chr06	31248787	3e-23	87	89	102	1	98	10127558	10127659	0
NODE_7555	310	chr06	31248787	7e-24	93	75	81	1	81	22828375	22828455	0
NODE_7595	88	chr06	31248787	1e-22	91	84	92	1	88	23374362	23374271	0
NODE_7619	92	chr06	31248787	1e-25	97	65	67	1	67	10134614	10134680	0
NODE_7624	320	chr06	31248787	8e-24	96	66	69	5	73	23001794	23001862	0
NODE_7658	96	chr06	31248787	6e-34	92	95	103	1	96	11661655	11661553	0
NODE_7721	345	chr06	31248787	2e-18	100	48	48	1	48	23452955	23452908	0
NODE_7735	85	chr06	31248787	3e-23	91	83	91	1	85	22850742	22850652	5
NODE_7736	64	chr06	31248787	7e-20	100	49	49	14	62	10405340	10405292	0
NODE_7911	81	chr06	31248787	2e-14	92	55	60	22	81	18747694	18747753	60
NODE_31	916	chr07	29697621	1e-34	90	129	144	752	895	21836585	21836449	0
NODE_83	667	chr07	29697621	3e-62	89	198	222	135	355	25209238	25209022	75
NODE_220	116	chr07	29697621	4e-23	96	64	67	1	67	1727966	1727900	67
NODE_281	374	chr07	29697621	2e-30	95	87	92	283	374	25195971	25195881	0
NODE_299	857	chr07	29697621	7e-11	90	54	60	109	168	5665	5606	0
NODE_344	191	chr07	29697621	2e-54	90	167	186	9	191	20844615	20844800	0
NODE_345	162	chr07	29697621	1e-60	93	151	162	1	162	20844991	20844830	0
NODE_372	151	chr07	29697621	6e-32	90	99	110	38	138	20871584	20871475	53
NODE_433	974	chr07	29697621	2e-58	88	191	216	41	256	21409447	21409232	0
NODE_449	119	chr07	29697621	5e-32	91	108	119	1	119	1719904	1719791	23
NODE_478	370	chr07	29697621	9e-21	98	55	56	315	370	20825769	20825714	0
NODE_520	71	chr07	29697621	3e-13	90	56	62	4	65	4940	4879	0
NODE_579	682	chr07	29697621	1e-27	90	97	108	111	218	21441706	21441599	0
NODE_700	426	chr07	29697621	1e-124	88	373	422	4	425	21441606	21441185	0
NODE_702	319	chr07	29697621	5e-28	94	79	84	1	84	21415352	21415435	0
NODE_835	436	chr07	29697621	1e-50	89	199	224	59	275	20976298	20976076	223
NODE_890	474	chr07	29697621	5e-26	91	98	108	232	338	1715001	1715106	21
NODE_960	111	chr07	29697621	7e-40	94	101	107	1	107	21306811	21306705	0
NODE_989	493	chr07	29697621	1e-38	88	160	182	1	181	20822476	20822655	180
NODE_1019	625	chr07	29697621	2e-35	84	217	257	23	275	1745783	1746028	0
NODE_1073	320	chr07	29697621	5e-28	88	101	115	1	115	21308734	21308846	0
NODE_1119	131	chr07	29697621	7e-25	93	76	82	1	82	21442291	21442372	0
NODE_1132	96	chr07	29697621	1e-13	92	56	61	5	65	25128351	25128408	0
NODE_1348	813	chr07	29697621	5e-18	88	81	92	148	239	27437646	27437555	0
NODE_1377	261	chr07	29697621	2e-11	83	112	135	53	187	5636	5505	0
NODE_1487	97	chr07	29697621	1e-19	100	49	49	1	49	2626369	2626321	16
NODE_1526	207	chr07	29697621	1e-49	88	182	207	3	206	1727031	1727237	106
NODE_1560	103	chr07	29697621	2e-18	96	53	55	49	103	20871213	20871267	0
NODE_1584	152	chr07	29697621	3e-46	93	121	130	3	132	1635646	1635775	0
NODE_1591	329	chr07	29697621	7e-12	94	46	49	278	326	3595	3643	0
NODE_1609	426	chr07	29697621	2e-19	86	101	118	15	132	21429148	21429265	102
NODE_1634	197	chr07	29697621	4e-49	92	143	155	43	197	25208833	25208681	32
NODE_1635	107	chr07	29697621	6e-22	95	62	65	1	65	20808091	20808027	0
NODE_1664	328	chr07	29697621	3e-29	91	90	99	2	92	20776076	20775978	0
NODE_1731	113	chr07	29697621	1e-29	93	90	97	20	113	1712001	1712093	0
NODE_1829	386	chr07	29697621	1e-13	90	61	68	1	68	6048100	6048167	0
NODE_1847	126	chr07	29697621	5e-32	93	95	102	26	126	20807984	20807883	0
NODE_1856	364	chr07	29697621	3e-39	93	107	115	250	364	21441794	21441680	0
NODE_1880	98	chr07	29697621	1e-16	98	47	48	1	48	1701481	1701434	0
NODE_1951	396	chr07	29697621	7e-34	89	123	138	1	138	21128579	21128443	0
NODE_1963	95	chr07	29697621	4e-38	96	94	98	1	95	20778987	20778890	0
NODE_1996	338	chr07	29697621	7e-46	95	125	132	1	129	21483651	21483780	0
NODE_2064	83	chr07	29697621	2e-11	95	41	43	6	48	596129	596087	0
NODE_2225	201	chr07	29697621	3e-68	92	189	206	1	201	22908515	22908717	0
NODE_2236	144	chr07	29697621	3e-43	92	132	144	1	144	21506673	21506533	0
NODE_2305	405	chr07	29697621	5e-84	85	357	421	1	404	22899747	22899339	77
NODE_2315	520	chr07	29697621	8e-25	100	59	59	1	59	21443938	21443996	0
NODE_2377	212	chr07	29697621	7e-14	85	85	100	85	184	16976632	16976533	0
NODE_2419	364	chr07	29697621	1e-38	93	109	117	250	364	25288199	25288083	0
NODE_2420	391	chr07	29697621	4e-29	97	72	74	213	286	1719196	1719269	0
NODE_2475	214	chr07	29697621	3e-47	87	163	187	27	213	20811653	20811477	0
NODE_2476	103	chr07	29697621	1e-22	96	66	69	1	69	20811403	20811469	0
NODE_2536	217	chr07	29697621	2e-17	96	52	54	164	217	21170772	21170825	0
NODE_2600	523	chr07	29697621	2e-56	85	246	288	1	274	20807726	20807439	148
NODE_2650	80	chr07	29697621	1e-15	100	42	42	39	80	1690438	1690397	15
NODE_2672	336	chr07	29697621	8e-27	100	62	62	1	62	20809977	20809916	0
NODE_2723	227	chr07	29697621	2e-17	82	146	179	1	177	7679	7857	0
NODE_2724	102	chr07	29697621	9e-30	91	93	102	1	102	1688415	1688516	0
NODE_2778	81	chr07	29697621	9e-11	95	40	42	4	45	22908377	22908336	42
NODE_2779	94	chr07	29697621	1e-31	93	91	98	1	94	22900030	22900127	0
NODE_2864	72	chr07	29697621	3e-16	92	58	63	3	65	7561	7623	0
NODE_2920	539	chr07	29697621	1e-39	92	120	131	409	539	22919503	22919626	0
NODE_2925	887	chr07	29697621	2e-69	87	260	300	397	693	21443996	21443698	0
NODE_3015	153	chr07	29697621	2e-28	85	138	163	2	153	21168870	21169032	0
NODE_3044	169	chr07	29697621	3e-46	89	156	175	1	169	20789218	20789048	0
NODE_3178	329	chr07	29697621	1e-38	96	98	102	1	101	1729833	1729732	102
NODE_3219	112	chr07	29697621	3e-27	98	65	66	1	66	1710060	1709995	0
NODE_3266	360	chr07	29697621	3e-54	90	175	195	1	194	20811659	20811846	0
NODE_3333	602	chr07	29697621	5e-76	85	301	353	135	487	20844746	20845098	0
NODE_3398	94	chr07	29697621	5e-31	94	83	88	7	94	25212587	25212500	0
NODE_3400	355	chr07	29697621	1e-22	88	108	123	1	116	1762346	1762224	0
NODE_3575	87	chr07	29697621	4e-22	97	59	61	1	61	20963309	20963249	0
NODE_3674	713	chr07	29697621	8e-38	90	123	137	1	137	20844973	20845109	0
NODE_3740	88	chr07	29697621	2e-30	93	86	92	1	88	1747049	1747140	92
NODE_3741	875	chr07	29697621	5e-92	89	267	299	590	869	1746298	1746002	2
NODE_3752	444	chr07	29697621	3e-42	86	171	199	261	444	21668927	21668730	0
NODE_3767	148	chr07	29697621	4e-11	92	47	51	1	51	7451	7501	0
NODE_3806	169	chr07	29697621	1e-39	92	118	128	1	123	21478155	21478028	0
NODE_3982	116	chr07	29697621	7e-31	90	103	114	3	116	1635475	1635585	0
NODE_4140	370	chr07	29697621	4e-29	93	88	95	276	370	1764525	1764615	0
NODE_4142	95	chr07	29697621	2e-27	96	75	78	19	95	10927838	10927915	0
NODE_4180	195	chr07	29697621	3e-50	91	146	161	35	195	4469726	4469566	0
NODE_4205	550	chr07	29697621	2e-32	92	109	119	5	120	25101369	25101251	0
NODE_4208	491	chr07	29697621	5e-32	93	96	103	248	350	1758292	1758191	0
NODE_4227	671	chr07	29697621	2e-23	88	99	113	379	491	21417572	21417460	0
NODE_4292	104	chr07	29697621	2e-21	91	84	92	14	104	21168711	21168801	53
NODE_4393	335	chr07	29697621	1e-28	91	106	117	1	116	21466356	21466471	0
NODE_4401	95	chr07	29697621	2e-24	98	60	61	35	95	20776966	20777026	0
NODE_4402	86	chr07	29697621	7e-24	98	59	60	27	86	21435960	21435901	0
NODE_4427	1208	chr07	29697621	5e-28	88	105	119	477	588	21507587	21507469	0
NODE_4453	102	chr07	29697621	1e-16	93	63	68	32	98	21419843	21419910	68
NODE_4454	95	chr07	29697621	4e-13	85	80	94	2	95	6854	6761	0
NODE_4476	115	chr07	29697621	8e-43	95	110	116	1	115	20779435	20779550	0
NODE_4517	91	chr07	29697621	2e-15	93	54	58	34	91	25289280	25289337	0
NODE_4584	330	chr07	29697621	8e-27	92	85	92	242	330	21416051	21415960	0
NODE_4593	400	chr07	29697621	6e-28	94	79	84	1	84	21148252	21148335	0
NODE_4608	521	chr07	29697621	1e-39	95	102	107	206	310	20886888	20886782	0
NODE_4654	109	chr07	29697621	3e-14	100	40	40	55	94	1702190	1702151	0
NODE_4750	80	chr07	29697621	2e-30	95	80	84	1	80	1692308	1692391	0
NODE_4754	114	chr07	29697621	7e-37	92	105	114	1	114	1746663	1746776	18
NODE_4803	513	chr07	29697621	9e-31	94	84	89	1	89	20875431	20875343	0
NODE_4843	85	chr07	29697621	7e-24	91	81	89	1	85	1745618	1745706	0
NODE_4849	112	chr07	29697621	3e-17	100	45	45	1	45	21508601	21508645	0
NODE_4909	328	chr07	29697621	1e-13	90	61	68	170	237	4251859	4251926	0
NODE_4927	357	chr07	29697621	6e-37	94	106	113	1	110	21304396	21304285	0
NODE_4964	587	chr07	29697621	2e-50	92	135	146	1	146	1695552	1695412	0
NODE_4974	106	chr07	29697621	2e-31	91	100	110	1	106	21435425	21435316	0
NODE_4975	691	chr07	29697621	1e-48	94	123	131	396	526	21434877	21435007	0
NODE_5012	411	chr07	29697621	8e-40	90	145	161	1	157	20790566	20790718	0
NODE_5019	619	chr07	29697621	2e-35	86	128	149	1	132	1704538	1704686	0
NODE_5069	545	chr07	29697621	2e-22	96	67	70	1	70	21470587	21470654	0
NODE_5090	735	chr07	29697621	4e-46	84	232	275	242	507	21483267	21483004	54
NODE_5102	392	chr07	29697621	4e-17	98	49	50	13	62	1636728	1636679	0
NODE_5125	373	chr07	29697621	2e-18	100	48	48	1	48	1642135	1642182	48
NODE_5131	500	chr07	29697621	3e-46	88	161	184	248	431	21479493	21479670	49
NODE_5168	627	chr07	29697621	5e-42	95	106	112	245	356	20875448	20875559	0
NODE_5210	66	chr07	29697621	2e-14	91	58	64	1	64	6906	6843	0
NODE_5306	340	chr07	29697621	1e-25	97	66	68	273	340	20814918	20814985	0
NODE_5382	1154	chr07	29697621	3e-20	93	70	75	1006	1080	1745375	1745447	0
NODE_5386	654	chr07	29697621	1e-11	92	49	53	281	333	27378746	27378694	0
NODE_5404	320	chr07	29697621	5e-22	91	80	88	1	85	21464594	21464681	0
NODE_5433	134	chr07	29697621	4e-51	94	126	134	1	134	20875559	20875426	0
NODE_5459	335	chr07	29697621	4e-50	94	125	133	1	133	20808581	20808713	0
NODE_5484	106	chr07	29697621	5e-13	87	68	78	4	81	20851170	20851247	78
NODE_5523	86	chr07	29697621	4e-25	92	79	86	1	86	20824697	20824612	0
NODE_5537	90	chr07	29697621	3e-17	100	45	45	1	45	22939035	22939079	0
NODE_5547	106	chr07	29697621	3e-39	94	100	106	1	106	21468779	21468884	0
NODE_5551	847	chr07	29697621	3e-41	95	106	111	71	180	20811034	20810924	0
NODE_5554	345	chr07	29697621	7e-15	100	42	42	304	345	1755896	1755855	0
NODE_5585	407	chr07	29697621	3e-27	88	107	121	1	118	21514325	21514205	0
NODE_5602	589	chr07	29697621	1e-45	94	117	124	1	124	1718881	1718761	0
NODE_5626	135	chr07	29697621	5e-29	83	133	161	1	135	20810175	20810015	0
NODE_5641	80	chr07	29697621	1e-25	94	74	79	2	80	21000405	21000327	79
NODE_5661	552	chr07	29697621	2e-35	94	99	105	15	119	18542586	18542689	0
NODE_5709	89	chr07	29697621	2e-18	94	59	63	1	63	20815436	20815374	0
NODE_5734	83	chr07	29697621	4e-25	100	58	58	1	58	20787467	20787410	0
NODE_5746	118	chr07	29697621	1e-16	100	44	44	2	45	22899784	22899827	2
NODE_5792	344	chr07	29697621	1e-22	94	67	71	274	344	22891393	22891323	0
NODE_5810	108	chr07	29697621	2e-24	88	90	102	1	94	21476897	21476998	0
NODE_5823	352	chr07	29697621	3e-23	97	62	64	1	64	21470298	21470235	0
NODE_5852	793	chr07	29697621	1e-70	93	186	200	186	383	20971226	20971420	0
NODE_5960	395	chr07	29697621	6e-19	95	58	61	253	313	20816298	20816238	0
NODE_5976	325	chr07	29697621	5e-31	100	69	69	247	315	1712184	1712116	0
NODE_5997	321	chr07	29697621	5e-22	95	63	66	1	66	21669824	21669889	0
NODE_6001	151	chr07	29697621	4e-33	95	87	92	1	92	6048100	6048191	0
NODE_6017	434	chr07	29697621	2e-16	93	63	68	369	434	20975123	20975056	0
NODE_6034	114	chr07	29697621	6e-19	94	62	66	1	66	1718980	1718918	0
NODE_6053	418	chr07	29697621	5e-44	93	115	123	296	418	20966223	20966101	0
NODE_6063	115	chr07	29697621	1e-38	93	107	115	1	115	21305315	21305426	0
NODE_6090	456	chr07	29697621	2e-25	94	75	80	320	399	21667903	21667824	76
NODE_6113	131	chr07	29697621	5e-23	86	113	132	1	131	1705375	1705505	131
NODE_6114	85	chr07	29697621	2e-11	97	38	39	23	61	1692148	1692186	0
NODE_6142	143	chr07	29697621	2e-28	99	67	68	9	76	1757870	1757803	0
NODE_6152	94	chr07	29697621	3e-29	91	86	94	1	94	1779915	1780000	0
NODE_6182	814	chr07	29697621	2e-51	90	171	191	373	557	21431879	21432067	0
NODE_6184	82	chr07	29697621	2e-24	97	63	65	1	65	1691063	1690999	0
NODE_6255	121	chr07	29697621	5e-32	92	115	125	1	121	20974656	20974779	0
NODE_6267	952	chr07	29697621	2e-27	100	64	64	889	952	22277663	22277600	0
NODE_6275	85	chr07	29697621	7e-21	100	51	51	14	64	20791212	20791162	0
NODE_6277	99	chr07	29697621	8e-21	89	81	91	5	95	20875845	20875935	0
NODE_6290	114	chr07	29697621	3e-33	91	107	117	1	114	20779104	20779218	0
NODE_6400	341	chr07	29697621	3e-17	88	81	92	1	88	20825870	20825783	0
NODE_6497	144	chr07	29697621	8e-25	100	58	58	1	58	20972963	20973020	0
NODE_6503	316	chr07	29697621	3e-17	100	46	46	246	291	20877058	20877013	0
NODE_6519	845	chr07	29697621	1e-27	95	78	82	343	421	21174353	21174434	0
NODE_6551	105	chr07	29697621	4e-29	94	87	93	10	102	21477235	21477326	13
NODE_6581	91	chr07	29697621	1e-19	100	49	49	1	49	21051057	21051009	0
NODE_6616	122	chr07	29697621	2e-15	94	51	54	68	121	1705557	1705610	54
NODE_6677	97	chr07	29697621	2e-30	96	76	79	1	79	22897413	22897491	0
NODE_6744	350	chr07	29697621	3e-23	91	83	91	1	89	1762229	1762139	0
NODE_6746	86	chr07	29697621	4e-13	100	38	38	42	79	21477546	21477509	0
NODE_6748	413	chr07	29697621	2e-25	96	69	72	1	72	20789032	20788961	0
NODE_6767	80	chr07	29697621	2e-11	97	38	39	34	72	20991301	20991263	39
NODE_6793	323	chr07	29697621	8e-27	98	65	66	258	323	1743445	1743510	0
NODE_6796	358	chr07	29697621	6e-37	93	100	107	1	107	20809453	20809347	0
NODE_6815	649	chr07	29697621	3e-28	100	65	65	442	506	22896767	22896831	65
NODE_6833	346	chr07	29697621	1e-25	100	60	60	1	60	18353083	18353024	0
NODE_6843	378	chr07	29697621	3e-36	92	111	120	1	116	21573239	21573358	0
NODE_6894	306	chr07	29697621	3e-20	94	63	67	21	87	20778810	20778876	0
NODE_6918	329	chr07	29697621	9e-33	95	87	92	3	94	20824131	20824222	2
NODE_6968	343	chr07	29697621	2e-15	94	58	62	34	93	21169795	21169856	0
NODE_7076	104	chr07	29697621	4e-35	93	100	108	1	104	22898016	22897909	0
NODE_7192	86	chr07	29697621	7e-27	98	64	65	1	65	21051225	21051289	0
NODE_7209	657	chr07	29697621	9e-53	89	167	188	266	444	21666628	21666449	0
NODE_7227	314	chr07	29697621	3e-23	96	65	68	247	314	20867991	20868058	0
NODE_7279	86	chr07	29697621	4e-25	100	58	58	1	58	1567870	1567813	52
NODE_7294	96	chr07	29697621	6e-34	94	90	96	1	96	219484	219395	0
NODE_7359	313	chr07	29697621	5e-22	100	54	54	61	114	20973859	20973806	0
NODE_7421	914	chr07	29697621	5e-12	94	51	54	862	914	21509642	21509589	0
NODE_7459	84	chr07	29697621	3e-23	92	74	80	9	84	1764389	1764468	0
NODE_7499	94	chr07	29697621	2e-21	90	81	90	8	94	25195212	25195123	0
NODE_7580	114	chr07	29697621	2e-25	88	89	101	1	101	21444749	21444841	0
NODE_7629	308	chr07	29697621	6e-12	87	67	77	3	79	21510589	21510513	77
NODE_7651	96	chr07	29697621	1e-16	90	65	72	25	96	1742970	1743041	0
NODE_7731	102	chr07	29697621	8e-18	96	52	54	25	78	22142015	22142068	0
NODE_7804	507	chr07	29697621	2e-13	92	59	64	201	264	9565377	9565439	0
NODE_7832	95	chr07	29697621	8e-21	89	82	92	1	92	20780277	20780364	25
NODE_7907	319	chr07	29697621	1e-19	91	71	78	9	86	23408799	23408722	0
NODE_62	689	chr08	28443022	1e-67	86	251	291	207	497	665874	666164	0
NODE_98	897	chr08	28443022	1e-98	85	422	498	144	640	4494836	4495330	0
NODE_113	1312	chr08	28443022	1e-160	82	817	993	216	1195	2815176	2814199	0
NODE_186	110	chr08	28443022	3e-14	86	86	100	8	106	6627911	6628010	0
NODE_224	185	chr08	28443022	4e-49	91	146	160	30	185	3243933	3244091	0
NODE_338	1424	chr08	28443022	1e-90	84	450	538	824	1358	2813505	2814041	0
NODE_340	887	chr08	28443022	9e-63	85	270	319	527	845	11962800	11963118	0
NODE_401	1138	chr08	28443022	3e-51	84	261	312	812	1123	2580137	2580447	0
NODE_651	118	chr08	28443022	1e-13	83	109	132	1	118	22482830	22482961	0
NODE_701	316	chr08	28443022	1e-31	94	85	90	1	90	16256801	16256890	0
NODE_727	779	chr08	28443022	1e-110	84	556	663	24	676	3236265	3235621	0
NODE_759	581	chr08	28443022	1e-26	98	65	66	516	581	3045975	3046040	0
NODE_761	393	chr08	28443022	1e-23	94	76	81	313	393	2856709	2856788	0
NODE_906	846	chr08	28443022	5e-24	90	85	94	245	338	664366	664273	0
NODE_909	1681	chr08	28443022	3e-33	86	146	170	73	242	2580451	2580620	0
NODE_1004	382	chr08	28443022	1e-13	86	79	92	1	92	665560	665469	0
NODE_1076	138	chr08	28443022	3e-24	91	81	89	50	138	16000982	16000894	0
NODE_1077	799	chr08	28443022	1e-36	90	121	135	670	799	16000768	16000902	0
NODE_1078	479	chr08	28443022	2e-44	93	123	132	348	479	2762488	2762358	0
NODE_1127	510	chr08	28443022	2e-71	85	299	353	1	353	11961451	11961803	0
NODE_1347	326	chr08	28443022	5e-25	98	62	63	264	326	3459330	3459268	0
NODE_1458	339	chr08	28443022	3e-29	89	110	124	18	137	22484188	22484069	0
NODE_1512	109	chr08	28443022	4e-38	93	105	113	1	109	4310147	4310259	0
NODE_1749	630	chr08	28443022	9e-13	85	108	127	86	212	24896197	24896320	0
NODE_1790	81	chr08	28443022	2e-17	95	54	57	16	72	3237235	3237179	0
NODE_1838	86	chr08	28443022	1e-31	94	85	90	1	86	19588343	19588432	0
NODE_1842	176	chr08	28443022	9e-16	84	109	130	47	176	22655836	22655709	0
NODE_1871	107	chr08	28443022	2e-31	92	93	101	1	101	2807340	2807440	0
NODE_1921	756	chr08	28443022	3e-22	85	121	143	246	388	664843	664985	0
NODE_1985	144	chr08	28443022	3e-30	93	91	98	10	107	4322392	4322487	0
NODE_2164	374	chr08	28443022	2e-31	96	79	82	25	106	3872789	3872708	71
NODE_2886	102	chr08	28443022	3e-11	85	58	68	35	102	5279734	5279667	12
NODE_3020	335	chr08	28443022	5e-16	93	56	60	258	317	3244411	3244470	0
NODE_3146	174	chr08	28443022	4e-27	87	110	126	1	126	4013	3898	0
NODE_3236	165	chr08	28443022	2e-22	84	123	146	4	149	11961293	11961438	0
NODE_3277	113	chr08	28443022	2e-21	98	55	56	1	56	4309883	4309938	0
NODE_3330	105	chr08	28443022	3e-20	100	50	50	1	50	2808080	2808031	0
NODE_3383	867	chr08	28443022	1e-49	95	122	129	147	275	20166394	20166522	129
NODE_3475	82	chr08	28443022	1e-22	93	76	82	1	82	20161933	20162013	0
NODE_3996	80	chr08	28443022	3e-26	95	72	76	1	76	16257290	16257365	0
NODE_4040	89	chr08	28443022	1e-16	87	77	89	1	88	4312644	4312732	0
NODE_4051	80	chr08	28443022	4e-13	98	41	42	12	53	9335139	9335180	0
NODE_4253	91	chr08	28443022	3e-20	90	82	91	1	91	22484279	22484194	0
NODE_4308	109	chr08	28443022	6e-22	92	78	85	1	85	5365249	5365166	0
NODE_4309	127	chr08	28443022	2e-43	93	118	127	1	127	5364990	5365113	0
NODE_4462	333	chr08	28443022	7e-18	93	66	71	1	70	5319234	5319304	0
NODE_4472	96	chr08	28443022	2e-24	100	57	57	1	57	4312268	4312324	0
NODE_4577	367	chr08	28443022	1e-50	93	133	143	1	139	2813263	2813405	0
NODE_4802	912	chr08	28443022	2e-51	92	162	177	736	912	3243456	3243287	0
NODE_4833	852	chr08	28443022	8e-60	92	167	181	531	708	5283785	5283960	0
NODE_4847	89	chr08	28443022	1e-16	88	78	89	1	89	7730837	7730921	0
NODE_4925	92	chr08	28443022	2e-12	96	47	49	32	80	5284123	5284170	48
NODE_5047	373	chr08	28443022	3e-39	94	106	113	23	132	4310694	4310582	0
NODE_5491	99	chr08	28443022	6e-37	97	87	90	10	99	20186495	20186584	0
NODE_5533	141	chr08	28443022	3e-30	88	115	131	2	132	665551	665681	0
NODE_5591	704	chr08	28443022	1e-18	95	58	61	369	429	3236576	3236516	0
NODE_5677	80	chr08	28443022	3e-23	98	58	59	1	59	5286098	5286040	0
NODE_5698	84	chr08	28443022	4e-28	99	66	67	18	84	4313186	4313252	0
NODE_5699	91	chr08	28443022	2e-21	84	91	108	1	91	4313454	4313347	0
NODE_5741	88	chr08	28443022	1e-25	98	62	63	1	63	19584966	19585028	0
NODE_5762	139	chr08	28443022	3e-30	87	121	139	1	132	3463705	3463567	0
NODE_5924	88	chr08	28443022	7e-21	98	54	55	1	55	20154978	20155032	0
NODE_5928	826	chr08	28443022	7e-14	93	57	61	22	81	26182292	26182232	0
NODE_6069	328	chr08	28443022	4e-13	93	51	55	274	328	19537526	19537580	0
NODE_6089	881	chr08	28443022	9e-23	85	116	136	1	136	2808686	2808821	0
NODE_6107	82	chr08	28443022	1e-22	100	54	54	1	54	2811701	2811754	0
NODE_6118	549	chr08	28443022	1e-20	87	107	123	204	323	17231692	17231570	0
NODE_6229	345	chr08	28443022	1e-35	95	95	100	248	345	20153556	20153655	0
NODE_6297	82	chr08	28443022	3e-23	93	77	83	1	82	20162510	20162428	0
NODE_6419	81	chr08	28443022	3e-32	100	70	70	1	70	19583295	19583226	0
NODE_6609	53	chr08	28443022	5e-14	94	48	51	3	53	6751419	6751369	0
NODE_6682	325	chr08	28443022	4e-35	93	97	104	222	325	20190873	20190775	0
NODE_6733	521	chr08	28443022	2e-28	94	84	89	1	88	5327912	5327824	0
NODE_6791	99	chr08	28443022	3e-17	86	90	105	5	99	20133508	20133612	0
NODE_6799	550	chr08	28443022	6e-29	93	84	90	1	90	4316978	4317067	0
NODE_6804	338	chr08	28443022	3e-20	94	67	71	269	338	5320286	5320356	0
NODE_6837	358	chr08	28443022	3e-23	89	94	106	256	358	20156815	20156920	0
NODE_6890	488	chr08	28443022	6e-35	93	98	105	1	101	4313509	4313613	0
NODE_6895	360	chr08	28443022	6e-28	92	88	96	28	123	16257138	16257233	0
NODE_6940	325	chr08	28443022	1e-28	91	100	110	1	106	16256500	16256392	0
NODE_7152	348	chr08	28443022	2e-33	90	115	128	1	128	16258240	16258365	0
NODE_7181	334	chr08	28443022	2e-36	96	91	95	1	91	5320192	5320098	0
NODE_7248	139	chr08	28443022	2e-37	91	115	126	2	127	22483341	22483464	0
NODE_7378	144	chr08	28443022	2e-41	90	128	143	1	143	5327203	5327062	0
NODE_7674	89	chr08	28443022	7e-24	94	68	72	1	72	5319707	5319636	0
NODE_7708	80	chr08	28443022	6e-15	93	53	57	21	77	20646249	20646305	0
NODE_7786	89	chr08	28443022	4e-16	100	43	43	1	43	3241222	3241264	0
NODE_7850	590	chr08	28443022	9e-22	94	66	70	1	70	20155929	20155860	0
NODE_7975	89	chr08	28443022	1e-43	100	89	89	1	89	21448505	21448417	0
NODE_102	577	chr09	23012720	3e-49	89	160	180	1	180	11457364	11457185	0
NODE_148	232	chr09	23012720	4e-34	85	184	217	1	215	13196309	13196517	0
NODE_380	119	chr09	23012720	3e-24	96	66	69	51	119	11775410	11775478	6
NODE_381	408	chr09	23012720	5e-78	88	252	286	1	282	11775847	11775571	0
NODE_386	401	chr09	23012720	2e-22	94	73	78	1	76	11363159	11363236	0
NODE_732	349	chr09	23012720	6e-31	94	87	93	1	93	4333984	4333892	0
NODE_1048	99	chr09	23012720	2e-40	97	93	96	4	99	10931206	10931111	0
NODE_1494	99	chr09	23012720	3e-11	84	83	99	1	99	13255241	13255143	0
NODE_1639	533	chr09	23012720	9e-28	100	64	64	1	64	18732509	18732446	0
NODE_2060	800	chr09	23012720	1e-165	87	538	618	1	613	11362354	11361749	0
NODE_2192	177	chr09	23012720	6e-17	100	45	45	133	177	4679126	4679170	45
NODE_2195	183	chr09	23012720	7e-23	91	79	87	97	183	11360187	11360273	0
NODE_2294	115	chr09	23012720	5e-13	94	47	50	41	90	3485708	3485757	0
NODE_2504	554	chr09	23012720	1e-29	100	67	67	1	67	20406827	20406893	0
NODE_2789	90	chr09	23012720	2e-24	97	63	65	26	90	11362445	11362381	0
NODE_3321	157	chr09	23012720	5e-54	95	125	131	27	157	13196163	13196293	0
NODE_3327	112	chr09	23012720	3e-17	93	57	61	16	76	12277019	12276959	0
NODE_3352	739	chr09	23012720	6e-11	88	67	76	6	81	4067615	4067541	0
NODE_3442	150	chr09	23012720	6e-29	89	111	125	6	129	11363108	11362989	0
NODE_4000	333	chr09	23012720	4e-35	93	98	105	229	333	11775988	11775888	0
NODE_4070	359	chr09	23012720	8e-21	86	100	116	40	155	10901422	10901307	0
NODE_4398	1117	chr09	23012720	6e-12	96	44	46	44	89	12080212	12080167	0
NODE_4727	83	chr09	23012720	9e-11	88	65	74	11	83	10535008	10535081	74
NODE_4776	430	chr09	23012720	4e-14	98	44	45	1	45	14918555	14918599	0
NODE_5425	559	chr09	23012720	1e-29	89	109	123	165	287	5991040	5990918	0
NODE_5443	446	chr09	23012720	2e-12	91	53	58	371	428	5309769	5309712	0
NODE_5650	136	chr09	23012720	2e-25	100	59	59	1	59	15854335	15854393	0
NODE_5651	107	chr09	23012720	5e-13	100	38	38	1	38	15854424	15854387	0
NODE_5671	393	chr09	23012720	5e-50	94	133	142	1	142	4334127	4334263	0
NODE_6106	148	chr09	23012720	4e-11	100	35	35	1	35	7550284	7550250	0
NODE_6792	419	chr09	23012720	9e-12	85	68	80	10	86	10228159	10228080	0
NODE_7075	85	chr09	23012720	3e-20	93	69	74	11	83	6773321	6773248	0
NODE_7189	80	chr09	23012720	4e-16	86	75	87	1	78	10750273	10750187	0
NODE_7517	406	chr09	23012720	1e-20	86	101	117	294	406	10936263	10936147	117
NODE_7570	599	chr09	23012720	5e-14	79	185	233	221	453	20382940	20383172	0
NODE_7765	399	chr09	23012720	9e-15	84	104	124	234	354	10900714	10900837	0
NODE_56	1145	chr10	23207287	4e-13	85	88	104	60	163	16829671	16829774	0
NODE_67	2544	chr10	23207287	4e-18	84	115	137	910	1046	4027080	4027216	0
NODE_211	789	chr10	23207287	2e-42	87	165	189	267	454	1780833	1781021	0
NODE_371	1092	chr10	23207287	1e-19	84	138	165	844	1005	8908607	8908770	0
NODE_747	215	chr10	23207287	3e-25	98	62	63	1	63	11746969	11747031	0
NODE_861	1752	chr10	23207287	1e-54	91	163	180	1	177	4109825	4110004	180
NODE_1024	226	chr10	23207287	1e-30	100	68	68	1	68	9880740	9880807	0
NODE_1064	871	chr10	23207287	7e-42	89	139	156	173	328	13860945	13860790	0
NODE_1091	98	chr10	23207287	3e-14	100	40	40	12	51	15399543	15399582	0
NODE_1392	92	chr10	23207287	2e-12	88	61	69	15	83	12949039	12949107	0
NODE_1994	135	chr10	23207287	2e-43	92	124	135	1	135	4225232	4225101	0
NODE_1995	148	chr10	23207287	3e-55	94	136	145	4	148	4224899	4225043	0
NODE_2161	220	chr10	23207287	1e-30	88	113	128	1	128	4109534	4109661	128
NODE_2165	886	chr10	23207287	2e-48	86	213	249	426	662	4197810	4198056	0
NODE_2177	740	chr10	23207287	3e-16	89	75	84	590	673	1138313	1138232	0
NODE_2415	522	chr10	23207287	7e-13	81	143	176	231	403	10241223	10241396	0
NODE_2781	913	chr10	23207287	2e-11	88	75	85	305	387	5729989	5730073	0
NODE_2927	285	chr10	23207287	2e-11	92	48	52	184	235	9001171	9001222	0
NODE_2939	110	chr10	23207287	3e-39	94	103	110	1	110	2110546	2110437	0
NODE_2993	455	chr10	23207287	7e-22	81	163	202	62	256	3695934	3696126	0
NODE_2994	165	chr10	23207287	2e-16	100	44	44	1	44	4226613	4226570	0
NODE_3444	554	chr10	23207287	1e-51	95	124	130	1	127	2106494	2106365	0
NODE_3456	101	chr10	23207287	5e-16	85	85	100	3	101	2094794	2094695	0
NODE_3953	240	chr10	23207287	1e-18	91	69	76	117	192	4057919	4057844	0
NODE_4030	586	chr10	23207287	5e-11	91	51	56	191	246	555201	555146	0
NODE_4241	90	chr10	23207287	4e-13	93	50	54	28	81	2078392	2078445	0
NODE_4385	120	chr10	23207287	9e-12	100	36	36	85	120	6290765	6290800	0
NODE_4722	392	chr10	23207287	5e-50	95	122	129	5	133	2088448	2088576	0
NODE_4985	89	chr10	23207287	2e-33	95	88	93	1	89	19840793	19840701	0
NODE_5165	324	chr10	23207287	3e-23	90	83	92	26	117	2086966	2087057	0
NODE_5302	1113	chr10	23207287	3e-60	93	162	175	772	946	3699044	3698871	0
NODE_5737	338	chr10	23207287	5e-25	97	69	71	1	70	19833991	19834061	71
NODE_5749	113	chr10	23207287	8e-12	90	54	60	54	113	5611100	5611159	0
NODE_5906	80	chr10	23207287	1e-15	93	54	58	13	70	12209974	12210031	0
NODE_6265	102	chr10	23207287	7e-12	100	36	36	2	37	5313510	5313475	0
NODE_6366	1769	chr10	23207287	1e-105	93	258	278	1090	1367	12205562	12205838	0
NODE_6466	344	chr10	23207287	1e-13	98	43	44	299	342	18621096	18621139	0
NODE_6657	543	chr10	23207287	2e-31	94	88	94	4	97	2096296	2096389	0
NODE_6718	1182	chr10	23207287	1e-123	86	428	498	567	1054	19833190	19832703	176
NODE_6856	80	chr10	23207287	3e-26	94	75	80	1	80	2097966	2097887	0
NODE_7245	81	chr10	23207287	8e-39	100	81	81	1	81	5159197	5159117	0
NODE_7672	800	chr10	23207287	8e-63	89	204	228	233	452	12214809	12214585	0
NODE_7702	365	chr10	23207287	4e-29	99	69	70	296	365	2102135	2102066	0
NODE_12	212	chr11	29021106	2e-32	94	96	102	1	99	4373094	4372993	39
NODE_20	369	chr11	29021106	1e-35	86	190	222	136	355	5498315	5498100	0
NODE_21	777	chr11	29021106	2e-14	86	97	113	223	331	5497580	5497688	0
NODE_80	593	chr11	29021106	5e-11	89	57	64	290	353	24475400	24475463	0
NODE_100	1942	chr11	29021106	2e-50	80	411	513	23	529	27979881	27980381	417
NODE_163	327	chr11	29021106	2e-43	94	116	124	207	327	4692744	4692867	124
NODE_169	64	chr11	29021106	3e-19	94	60	64	1	64	28437666	28437729	0
NODE_200	208	chr11	29021106	3e-62	90	188	208	1	207	27264800	27264595	0
NODE_231	1680	chr11	29021106	1e-155	86	541	627	622	1246	5520440	5519822	0
NODE_233	202	chr11	29021106	8e-32	84	169	202	1	202	28451708	28451507	0
NODE_256	877	chr11	29021106	1e-115	84	541	641	131	755	27240222	27240838	531
NODE_257	64	chr11	29021106	7e-17	92	59	64	1	64	27340918	27340855	0
NODE_286	190	chr11	29021106	2e-60	91	172	190	1	190	28435838	28436027	9
NODE_311	100	chr11	29021106	1e-31	93	90	97	1	97	27224565	27224469	97
NODE_348	106	chr11	29021106	5e-19	89	78	88	19	106	28452380	28452467	0
NODE_434	438	chr11	29021106	9e-80	86	307	359	1	359	27244013	27244371	0
NODE_605	125	chr11	29021106	4e-17	84	105	125	1	125	27282838	27282962	0
NODE_646	93	chr11	29021106	1e-28	92	85	92	2	93	7096433	7096524	0
NODE_652	1183	chr11	29021106	5e-25	97	66	68	1	68	28780859	28780926	0
NODE_687	488	chr11	29021106	2e-43	89	141	158	1	158	4447415	4447258	38
NODE_697	183	chr11	29021106	7e-26	97	66	68	1	68	7189572	7189505	0
NODE_698	180	chr11	29021106	2e-26	98	64	65	1	65	7177844	7177908	0
NODE_725	81	chr11	29021106	5e-12	88	63	72	1	72	28452562	28452633	0
NODE_728	112	chr11	29021106	1e-22	89	87	98	3	100	27244526	27244623	0
NODE_767	562	chr11	29021106	4e-42	87	156	179	396	562	5127955	5128129	0
NODE_779	100	chr11	29021106	2e-21	100	52	52	49	100	6891996	6892047	0
NODE_785	355	chr11	29021106	4e-29	88	111	126	3	128	5519395	5519270	0
NODE_787	522	chr11	29021106	7e-16	98	47	48	1	48	20814680	20814727	0
NODE_816	53	chr11	29021106	1e-17	98	48	49	5	53	28435700	28435748	0
NODE_817	134	chr11	29021106	5e-26	86	114	132	1	132	28435995	28435864	9
NODE_871	89	chr11	29021106	2e-18	91	71	78	14	89	7738124	7738047	0
NODE_918	249	chr11	29021106	4e-34	83	197	238	9	246	27282950	27283187	0
NODE_919	168	chr11	29021106	7e-32	90	103	114	4	117	27243648	27243535	0
NODE_925	231	chr11	29021106	2e-70	89	218	246	1	230	27838759	27838999	0
NODE_932	367	chr11	29021106	3e-48	94	132	140	1	138	4380817	4380953	0
NODE_948	93	chr11	29021106	2e-30	93	85	91	1	91	27282036	27282126	0
NODE_949	180	chr11	29021106	6e-51	93	140	150	1	149	27282276	27282128	0
NODE_995	273	chr11	29021106	2e-88	90	246	273	1	273	27244285	27244013	0
NODE_1082	158	chr11	29021106	2e-13	94	48	51	108	158	4162668	4162718	0
NODE_1083	261	chr11	29021106	1e-89	92	235	255	8	261	4162988	4162735	0
NODE_1085	87	chr11	29021106	2e-12	87	67	77	1	77	28451284	28451208	0
NODE_1114	92	chr11	29021106	2e-30	100	67	67	1	67	28360647	28360713	0
NODE_1117	87	chr11	29021106	4e-13	87	71	82	5	86	4626023	4625942	0
NODE_1118	98	chr11	29021106	3e-11	88	63	72	26	93	4625723	4625794	0
NODE_1149	104	chr11	29021106	2e-33	93	97	104	1	104	27281679	27281781	0
NODE_1150	189	chr11	29021106	3e-56	89	177	198	1	189	27281950	27281756	0
NODE_1231	404	chr11	29021106	2e-83	88	268	305	1	305	27271069	27270765	15
NODE_1273	805	chr11	29021106	4e-49	85	217	256	546	801	28451424	28451679	0
NODE_1293	277	chr11	29021106	7e-33	85	147	172	3	174	28437006	28436835	0
NODE_1294	163	chr11	29021106	7e-35	87	138	159	1	159	28452966	28453124	0
NODE_1356	364	chr11	29021106	4e-26	98	64	65	300	364	27366243	27366179	0
NODE_1381	189	chr11	29021106	3e-25	84	140	167	23	189	28437213	28437047	0
NODE_1382	439	chr11	29021106	9e-49	81	351	435	1	435	28436623	28437057	0
NODE_1402	583	chr11	29021106	6e-20	89	95	107	1	107	27680246	27680350	0
NODE_1420	138	chr11	29021106	1e-17	84	112	134	5	138	28436006	28436139	0
NODE_1445	110	chr11	29021106	1e-29	90	99	110	1	110	28435776	28435885	0
NODE_1449	108	chr11	29021106	6e-31	91	98	108	1	108	1020697	1020804	0
NODE_1507	432	chr11	29021106	3e-27	88	112	127	38	163	4372413	4372287	127
NODE_1568	136	chr11	29021106	2e-37	90	121	135	2	136	4162363	4162497	0
NODE_1611	90	chr11	29021106	1e-28	100	64	64	1	64	7158509	7158446	0
NODE_1632	85	chr11	29021106	7e-27	95	73	77	9	85	28368102	28368026	0
NODE_1633	238	chr11	29021106	4e-25	96	68	71	1	71	28162567	28162637	11
NODE_1680	246	chr11	29021106	1e-55	86	209	242	5	246	28435790	28436031	9
NODE_1733	105	chr11	29021106	3e-11	98	42	43	1	43	5109842	5109801	0
NODE_1751	176	chr11	29021106	6e-17	85	110	129	1	128	28453780	28453907	91
NODE_1779	134	chr11	29021106	4e-39	94	103	110	25	134	7099692	7099801	0
NODE_1794	103	chr11	29021106	3e-39	94	101	107	1	103	4556265	4556159	0
NODE_1804	427	chr11	29021106	2e-12	96	52	54	78	130	4445977	4445925	0
NODE_1860	424	chr11	29021106	2e-12	93	52	56	330	385	28469996	28469944	53
NODE_1861	384	chr11	29021106	1e-29	100	67	67	1	67	14336845	14336911	0
NODE_1868	436	chr11	29021106	7e-31	89	111	125	112	236	4467063	4466939	0
NODE_1887	451	chr11	29021106	7e-19	85	100	117	112	228	27285099	27285215	24
NODE_1901	119	chr11	29021106	2e-19	86	99	115	5	119	28435700	28435811	0
NODE_1902	170	chr11	29021106	3e-52	90	152	168	1	168	28436031	28435864	9
NODE_1941	127	chr11	29021106	6e-47	94	120	127	1	127	28342089	28342214	0
NODE_1942	82	chr11	29021106	2e-20	91	71	78	1	78	28467403	28467480	0
NODE_2076	110	chr11	29021106	5e-44	98	96	98	1	98	27225031	27225128	0
NODE_2077	158	chr11	29021106	2e-56	93	144	155	3	157	27285740	27285586	17
NODE_2120	157	chr11	29021106	6e-60	94	147	157	1	157	27282484	27282328	0
NODE_2152	83	chr11	29021106	1e-16	89	74	83	1	83	8917488	8917563	0
NODE_2153	85	chr11	29021106	3e-29	94	80	85	1	85	8917732	8917648	0
NODE_2185	151	chr11	29021106	6e-26	89	96	108	1	108	7738261	7738154	0
NODE_2193	665	chr11	29021106	1e-136	84	559	665	1	665	27282962	27282301	0
NODE_2255	178	chr11	29021106	2e-60	90	167	185	1	175	28468082	28467898	47
NODE_2259	93	chr11	29021106	2e-15	100	42	42	51	92	27840111	27840070	0
NODE_2269	124	chr11	29021106	6e-47	94	116	123	1	123	28467049	28466927	0
NODE_2276	401	chr11	29021106	3e-30	93	86	92	37	128	4466500	4466409	92
NODE_2287	111	chr11	29021106	3e-33	93	107	115	1	111	28337638	28337752	115
NODE_2288	101	chr11	29021106	2e-27	91	84	92	10	101	28337921	28337837	33
NODE_2303	390	chr11	29021106	3e-11	100	36	36	1	36	19708680	19708715	0
NODE_2336	419	chr11	29021106	3e-24	87	110	126	93	217	10129629	10129504	0
NODE_2341	97	chr11	29021106	5e-28	100	63	63	1	63	4793227	4793289	0
NODE_2348	74	chr11	29021106	3e-13	88	65	74	1	74	28451683	28451756	0
NODE_2375	178	chr11	29021106	3e-40	88	140	160	1	158	15303700	15303543	0
NODE_2396	213	chr11	29021106	4e-43	85	182	213	1	213	28451762	28451550	0
NODE_2399	144	chr11	29021106	7e-50	92	133	144	1	144	28451430	28451573	0
NODE_2469	91	chr11	29021106	1e-31	95	86	91	1	91	6911793	6911880	0
NODE_2480	99	chr11	29021106	8e-21	100	51	51	49	99	28782187	28782137	0
NODE_2481	894	chr11	29021106	3e-32	81	249	308	46	353	28437261	28437568	0
NODE_2482	102	chr11	29021106	2e-21	89	85	96	7	102	28451189	28451284	0
NODE_2507	410	chr11	29021106	3e-30	88	129	147	186	327	28152897	28152754	74
NODE_2516	280	chr11	29021106	9e-45	90	153	170	72	239	27241154	27240988	167
NODE_2532	82	chr11	29021106	1e-15	88	69	78	5	82	28451679	28451602	0
NODE_2592	551	chr11	29021106	7e-41	90	122	136	416	551	4375998	4376122	0
NODE_2599	302	chr11	29021106	2e-46	83	239	287	16	302	28453519	28453805	287
NODE_2627	98	chr11	29021106	8e-18	96	52	54	28	81	20814471	20814524	0
NODE_2635	232	chr11	29021106	3e-84	93	214	231	8	229	4463434	4463205	0
NODE_2641	123	chr11	29021106	1e-41	93	113	122	2	123	28452548	28452427	0
NODE_2643	636	chr11	29021106	2e-38	89	144	162	15	175	4694969	4694809	161
NODE_2648	166	chr11	29021106	9e-56	92	152	166	1	166	27281656	27281491	0
NODE_2649	244	chr11	29021106	1e-49	87	195	224	11	232	27240991	27241214	224
NODE_2659	80	chr11	29021106	1e-15	92	57	62	7	68	28369399	28369338	0
NODE_2675	369	chr11	29021106	1e-59	85	240	281	1	281	28453015	28453295	21
NODE_2685	458	chr11	29021106	4e-23	96	65	68	387	454	27269580	27269647	68
NODE_2703	329	chr11	29021106	2e-33	94	91	97	1	97	28453261	28453165	0
NODE_2719	1171	chr11	29021106	1e-31	84	190	227	278	503	28453672	28453897	199
NODE_2761	102	chr11	29021106	2e-18	95	59	62	1	62	27597949	27598008	0
NODE_2762	98	chr11	29021106	3e-23	96	64	67	1	67	27603416	27603350	0
NODE_2765	192	chr11	29021106	1e-30	88	113	128	1	128	28436023	28435896	9
NODE_2770	822	chr11	29021106	5e-52	93	138	149	674	822	27271373	27271225	149
NODE_2774	89	chr11	29021106	3e-26	97	70	72	8	79	4520550	4520480	71
NODE_2795	76	chr11	29021106	4e-19	91	69	76	1	76	28435723	28435798	0
NODE_2856	115	chr11	29021106	2e-18	87	83	95	1	95	27282301	27282395	0
NODE_2857	462	chr11	29021106	3e-70	82	377	459	1	459	27270217	27269761	309
NODE_2860	74	chr11	29021106	2e-20	92	68	74	1	74	28452394	28452467	0
NODE_2863	113	chr11	29021106	1e-26	90	91	101	1	101	28451483	28451383	0
NODE_2898	74	chr11	29021106	4e-25	95	70	74	1	74	28452912	28452985	0
NODE_2904	83	chr11	29021106	6e-18	88	73	83	1	83	27366645	27366719	0
NODE_2937	88	chr11	29021106	7e-27	92	81	88	1	88	6889296	6889377	0
NODE_2949	469	chr11	29021106	1e-117	89	343	386	1	386	28256466	28256851	176
NODE_2964	75	chr11	29021106	1e-25	95	71	75	1	75	28451624	28451550	0
NODE_2989	101	chr11	29021106	1e-38	95	96	101	1	101	7177748	7177648	0
NODE_3005	184	chr11	29021106	6e-14	88	67	76	109	184	28451883	28451958	0
NODE_3019	329	chr11	29021106	5e-28	100	64	64	266	329	26220748	26220811	0
NODE_3030	616	chr11	29021106	4e-24	92	81	88	1	85	28165635	28165722	0
NODE_3038	346	chr11	29021106	2e-24	94	77	82	266	346	7121413	7121332	0
NODE_3050	383	chr11	29021106	1e-22	100	55	55	329	383	17822521	17822575	0
NODE_3106	81	chr11	29021106	3e-26	94	76	81	1	81	7099487	7099411	0
NODE_3131	421	chr11	29021106	4e-57	89	193	217	215	421	4476637	4476423	0
NODE_3136	102	chr11	29021106	1e-32	93	92	99	4	102	27282751	27282849	0
NODE_3164	87	chr11	29021106	1e-13	100	39	39	49	87	28438555	28438517	0
NODE_3182	366	chr11	29021106	1e-38	91	115	126	1	126	28168476	28168601	0
NODE_3196	341	chr11	29021106	2e-40	94	113	120	1	119	6964525	6964642	0
NODE_3210	133	chr11	29021106	3e-36	94	106	113	19	130	5128219	5128108	0
NODE_3232	78	chr11	29021106	9e-14	89	63	71	5	75	28435790	28435860	0
NODE_3248	101	chr11	29021106	5e-13	88	65	74	1	74	28451753	28451826	0
NODE_3264	390	chr11	29021106	4e-20	91	78	86	305	390	27282201	27282284	0
NODE_3316	90	chr11	29021106	5e-25	91	82	90	1	90	28435885	28435796	0
NODE_3353	138	chr11	29021106	5e-32	88	121	138	1	138	28452925	28452788	0
NODE_3370	64	chr11	29021106	1e-21	95	61	64	1	64	28437729	28437666	0
NODE_3379	95	chr11	29021106	8e-27	98	64	65	1	65	7189747	7189811	0
NODE_3598	334	chr11	29021106	7e-18	88	87	99	5	97	28438361	28438459	0
NODE_3638	349	chr11	29021106	1e-31	93	92	99	1	99	4526937	4526843	0
NODE_3723	321	chr11	29021106	6e-34	94	92	98	1	98	27282939	27283036	0
NODE_3724	118	chr11	29021106	3e-39	92	109	118	1	118	27351363	27351246	0
NODE_3769	100	chr11	29021106	1e-25	98	62	63	38	100	28094806	28094868	0
NODE_3770	104	chr11	29021106	1e-32	92	100	109	4	104	28034148	28034040	0
NODE_3776	80	chr11	29021106	3e-23	89	80	90	1	80	27778139	27778228	0
NODE_3797	132	chr11	29021106	2e-44	92	121	131	2	132	28436412	28436282	0
NODE_3840	412	chr11	29021106	1e-100	88	324	370	1	370	28453038	28452669	0
NODE_3874	232	chr11	29021106	8e-14	86	79	92	141	232	28435526	28435617	0
NODE_3878	123	chr11	29021106	9e-43	94	116	124	1	123	28346734	28346857	0
NODE_3904	68	chr11	29021106	3e-19	93	63	68	1	68	28451525	28451458	0
NODE_3969	85	chr11	29021106	6e-12	100	36	36	50	85	4553051	4553016	36
NODE_4007	90	chr11	29021106	1e-22	90	81	90	1	90	5592814	5592903	0
NODE_4014	84	chr11	29021106	4e-22	92	78	85	1	84	4546658	4546742	85
NODE_4026	165	chr11	29021106	2e-53	92	152	166	1	165	27281491	27281656	0
NODE_4052	109	chr11	29021106	3e-17	85	93	109	1	109	28436139	28436031	0
NODE_4068	67	chr11	29021106	3e-16	91	61	67	1	67	28436436	28436370	0
NODE_4076	114	chr11	29021106	1e-41	94	107	114	1	114	27987887	27987774	0
NODE_4080	675	chr11	29021106	6e-45	85	190	223	256	474	27604800	27604588	0
NODE_4089	67	chr11	29021106	5e-21	94	63	67	1	67	28436370	28436436	0
NODE_4125	79	chr11	29021106	1e-15	92	57	62	1	62	28451445	28451384	0
NODE_4159	68	chr11	29021106	1e-21	94	64	68	1	68	28451726	28451659	0
NODE_4177	130	chr11	29021106	9e-40	92	120	130	1	127	1129269	1129398	0
NODE_4178	156	chr11	29021106	5e-51	92	145	157	1	156	1129611	1129457	0
NODE_4183	365	chr11	29021106	1e-29	93	92	99	22	120	27331571	27331668	0
NODE_4221	272	chr11	29021106	9e-85	89	242	272	1	272	27283144	27282873	0
NODE_4223	72	chr11	29021106	8e-20	93	67	72	1	72	27281632	27281701	0
NODE_4247	949	chr11	29021106	1e-21	97	60	62	5	66	28166006	28165945	0
NODE_4289	84	chr11	29021106	6e-12	95	42	44	19	62	4522768	4522811	0
NODE_4290	134	chr11	29021106	3e-18	84	114	135	1	134	28436303	28436169	0
NODE_4294	79	chr11	29021106	4e-16	100	43	43	1	43	12039734	12039776	43
NODE_4322	103	chr11	29021106	3e-23	98	58	59	1	59	4445973	4445915	0
NODE_4353	548	chr11	29021106	1e-70	87	269	310	247	548	28431003	28430711	81
NODE_4370	379	chr11	29021106	1e-19	89	87	98	1	92	4370134	4370231	0
NODE_4394	459	chr11	29021106	1e-35	81	281	349	111	459	27263537	27263189	87
NODE_4395	193	chr11	29021106	3e-40	86	165	192	1	192	27244464	27244655	0
NODE_4414	71	chr11	29021106	8e-14	89	63	71	1	71	28435541	28435611	0
NODE_4418	89	chr11	29021106	1e-31	94	84	89	1	89	28463235	28463147	0
NODE_4430	74	chr11	29021106	3e-13	88	65	74	1	74	28452985	28452912	0
NODE_4434	690	chr11	29021106	7e-29	91	97	107	243	349	4521287	4521185	13
NODE_4447	137	chr11	29021106	1e-38	94	102	109	16	124	7118054	7117946	0
NODE_4451	119	chr11	29021106	4e-29	97	75	77	30	105	4534794	4534870	0
NODE_4461	319	chr11	29021106	3e-26	94	78	83	1	83	28808533	28808454	0
NODE_4464	619	chr11	29021106	2e-25	92	82	89	292	380	4548385	4548301	0
NODE_4487	169	chr11	29021106	1e-45	89	150	169	1	169	27282863	27282695	0
NODE_4488	111	chr11	29021106	7e-40	94	104	111	1	111	27282574	27282684	0
NODE_4512	91	chr11	29021106	7e-18	86	80	93	1	91	27992718	27992626	0
NODE_4542	623	chr11	29021106	1e-51	94	131	140	312	446	7015849	7015988	0
NODE_4609	151	chr11	29021106	4e-36	89	132	149	1	148	28451602	28451750	0
NODE_4617	85	chr11	29021106	1e-12	98	44	45	19	62	27272695	27272739	45
NODE_4625	54	chr11	29021106	2e-13	94	47	50	1	50	28452788	28452837	0
NODE_4664	657	chr11	29021106	1e-11	86	70	81	345	425	28491237	28491157	81
NODE_4677	309	chr11	29021106	8e-33	93	94	101	1	97	7094296	7094396	0
NODE_4680	84	chr11	29021106	4e-19	95	57	60	5	64	27979286	27979227	60
NODE_4685	364	chr11	29021106	1e-29	100	67	67	1	67	28002931	28002997	0
NODE_4739	68	chr11	29021106	1e-12	89	58	65	1	65	28435796	28435860	0
NODE_4783	53	chr11	29021106	2e-13	94	47	50	4	53	28452473	28452424	0
NODE_4816	100	chr11	29021106	5e-19	87	87	100	1	100	28436420	28436519	0
NODE_4820	335	chr11	29021106	2e-24	91	85	93	35	127	5754799	5754709	0
NODE_4827	477	chr11	29021106	2e-28	85	134	157	204	360	27285046	27285202	71
NODE_4844	126	chr11	29021106	3e-36	90	113	126	1	126	1129105	1129228	0
NODE_4845	608	chr11	29021106	4e-55	93	143	153	1	153	28343873	28343723	2
NODE_4868	113	chr11	29021106	2e-40	93	109	117	1	113	6885144	6885028	0
NODE_4877	332	chr11	29021106	4e-50	94	124	132	1	132	28092464	28092339	0
NODE_4891	90	chr11	29021106	3e-26	98	63	64	4	67	4376493	4376556	0
NODE_4951	336	chr11	29021106	5e-25	100	59	59	278	336	7017734	7017676	0
NODE_4954	68	chr11	29021106	7e-17	91	62	68	1	68	28451726	28451659	0
NODE_4971	107	chr11	29021106	4e-35	95	90	95	13	107	25723210	25723304	0
NODE_4979	131	chr11	29021106	3e-33	88	112	127	5	131	28784771	28784887	0
NODE_4980	126	chr11	29021106	8e-34	88	116	132	5	126	28785098	28784967	0
NODE_4992	319	chr11	29021106	5e-19	94	61	65	255	319	2304000	2303936	0
NODE_4995	108	chr11	29021106	5e-41	95	105	111	1	108	4452618	4452728	0
NODE_5061	83	chr11	29021106	9e-11	86	51	59	1	59	6927412	6927354	0
NODE_5110	395	chr11	29021106	3e-64	93	168	181	2	182	28468130	28468309	0
NODE_5152	303	chr11	29021106	1e-22	92	73	79	27	105	5756712	5756634	0
NODE_5167	706	chr11	29021106	2e-48	93	129	138	1	138	28346958	28347093	0
NODE_5198	83	chr11	29021106	6e-15	94	50	53	31	83	28312579	28312527	0
NODE_5203	354	chr11	29021106	2e-18	94	60	64	291	354	6965788	6965725	0
NODE_5225	561	chr11	29021106	6e-29	92	90	98	1	98	27271655	27271752	6
NODE_5226	678	chr11	29021106	2e-63	91	172	188	269	456	27344350	27344537	1
NODE_5228	124	chr11	29021106	1e-41	91	113	124	1	124	4574634	4574746	0
NODE_5236	345	chr11	29021106	4e-35	93	107	115	231	345	5272562	5272451	0
NODE_5238	353	chr11	29021106	2e-12	96	52	54	258	310	4554299	4554351	0
NODE_5267	85	chr11	29021106	3e-29	94	80	85	1	85	27791382	27791466	0
NODE_5303	360	chr11	29021106	4e-38	93	105	113	1	113	28437924	28437812	0
NODE_5354	90	chr11	29021106	2e-27	98	65	66	23	88	4529412	4529347	0
NODE_5377	112	chr11	29021106	1e-35	93	100	108	1	108	27282481	27282588	0
NODE_5418	86	chr11	29021106	2e-18	94	63	67	7	72	4371752	4371818	67
NODE_5434	112	chr11	29021106	2e-21	88	100	113	1	112	4654657	4654550	108
NODE_5468	113	chr11	29021106	3e-14	98	43	44	70	113	27230179	27230222	0
NODE_5471	346	chr11	29021106	6e-31	91	99	109	238	346	27271279	27271171	109
NODE_5485	595	chr11	29021106	2e-41	88	147	167	188	354	5582088	5581922	0
NODE_5498	88	chr11	29021106	7e-27	93	79	85	4	88	4446332	4446416	37
NODE_5508	608	chr11	29021106	1e-33	92	102	111	2	108	28368853	28368743	0
NODE_5534	89	chr11	29021106	3e-29	94	80	85	1	85	28344075	28344159	52
NODE_5556	99	chr11	29021106	3e-17	91	63	69	1	64	5589859	5589927	0
NODE_5577	553	chr11	29021106	8e-13	86	85	99	274	372	4840773	4840676	0
NODE_5598	331	chr11	29021106	9e-33	94	90	96	1	96	6931379	6931284	0
NODE_5616	80	chr11	29021106	4e-28	94	79	84	1	80	4734963	4734880	0
NODE_5639	360	chr11	29021106	4e-38	94	107	114	249	357	4548521	4548408	11
NODE_5640	87	chr11	29021106	6e-12	84	73	87	7	83	7017212	7017126	0
NODE_5646	767	chr11	29021106	7e-14	86	85	99	482	580	28132980	28133075	96
NODE_5672	1973	chr11	29021106	1e-54	90	175	194	240	429	28438897	28439087	0
NODE_5706	329	chr11	29021106	1e-13	100	40	40	290	329	4561978	4562017	0
NODE_5732	107	chr11	29021106	4e-23	96	64	67	1	67	27118924	27118858	0
NODE_5806	102	chr11	29021106	1e-32	93	96	103	1	102	27281781	27281679	0
NODE_5860	134	chr11	29021106	1e-29	87	117	134	1	134	28451491	28451624	0
NODE_5861	438	chr11	29021106	2e-62	92	179	194	247	438	4431857	4432049	0
NODE_5910	83	chr11	29021106	7e-27	97	67	69	15	83	27991900	27991832	0
NODE_5911	97	chr11	29021106	1e-22	85	94	110	1	97	28133984	28133875	16
NODE_5927	339	chr11	29021106	1e-28	93	86	92	248	339	27211489	27211400	0
NODE_5929	322	chr11	29021106	1e-16	95	54	57	3	59	4655062	4655118	57
NODE_5930	89	chr11	29021106	3e-29	95	79	83	5	87	20814664	20814585	42
NODE_5969	787	chr11	29021106	2e-45	92	129	140	1	132	5590244	5590383	0
NODE_5984	95	chr11	29021106	8e-27	92	83	90	6	95	4491379	4491464	0
NODE_6033	95	chr11	29021106	6e-34	96	89	93	3	95	27794845	27794936	0
NODE_6081	109	chr11	29021106	5e-19	97	58	60	1	59	5748463	5748522	0
NODE_6084	81	chr11	29021106	4e-25	97	64	66	1	66	7095971	7096036	0
NODE_6085	79	chr11	29021106	4e-22	100	53	53	1	53	6916419	6916471	0
NODE_6098	575	chr11	29021106	6e-29	93	85	91	489	575	4549817	4549727	0
NODE_6125	125	chr11	29021106	7e-28	87	109	125	1	125	4488111	4487999	0
NODE_6126	133	chr11	29021106	3e-27	97	68	70	1	70	4487071	4487140	0
NODE_6146	487	chr11	29021106	1e-26	99	69	70	1	69	8917732	8917801	0
NODE_6187	340	chr11	29021106	3e-39	93	112	121	1	118	27791660	27791540	0
NODE_6215	215	chr11	29021106	3e-59	88	188	213	1	207	27998074	27998274	0
NODE_6251	568	chr11	29021106	1e-30	90	105	117	266	382	27224885	27224769	0
NODE_6311	80	chr11	29021106	2e-20	94	62	66	15	80	4452512	4452577	0
NODE_6342	317	chr11	29021106	5e-34	92	98	106	2	107	28437259	28437154	0
NODE_6344	54	chr11	29021106	2e-13	93	50	54	1	54	28451483	28451430	0
NODE_6375	191	chr11	29021106	5e-64	92	166	180	17	191	27736681	27736507	0
NODE_6385	81	chr11	29021106	4e-13	93	50	54	27	80	27353947	27354000	0
NODE_6391	93	chr11	29021106	7e-15	96	47	49	4	52	16445116	16445164	0
NODE_6393	363	chr11	29021106	9e-27	98	65	66	298	363	4523034	4523099	0
NODE_6418	85	chr11	29021106	1e-28	93	83	89	1	85	4549848	4549936	0
NODE_6421	67	chr11	29021106	1e-18	93	62	67	1	67	28451507	28451573	0
NODE_6452	375	chr11	29021106	3e-39	91	122	134	3	128	28012903	28012774	0
NODE_6459	531	chr11	29021106	3e-40	89	143	161	372	531	6705800	6705640	15
NODE_6461	576	chr11	29021106	1e-11	90	62	69	244	312	6607409	6607342	0
NODE_6544	93	chr11	29021106	5e-31	91	92	101	1	93	4420015	4420115	0
NODE_6549	138	chr11	29021106	1e-42	91	128	141	1	137	4532694	4532834	0
NODE_6555	82	chr11	29021106	1e-22	96	67	70	1	70	28808812	28808744	0
NODE_6676	93	chr11	29021106	5e-22	93	68	73	1	73	4694564	4694492	37
NODE_6689	91	chr11	29021106	7e-24	94	68	72	5	76	28368738	28368667	0
NODE_6707	632	chr11	29021106	3e-46	92	128	139	251	389	4447742	4447880	0
NODE_6776	99	chr11	29021106	2e-30	92	91	99	1	99	27264906	27264808	0
NODE_6778	571	chr11	29021106	1e-107	88	328	372	209	571	28469310	28468939	209
NODE_6808	81	chr11	29021106	2e-17	90	69	77	1	77	28451683	28451759	0
NODE_6871	80	chr11	29021106	3e-26	94	75	80	1	80	27997930	27998009	0
NODE_6887	354	chr11	29021106	1e-16	96	51	53	279	331	27221009	27221061	30
NODE_6892	93	chr11	29021106	2e-30	93	85	91	1	91	27282036	27282126	0
NODE_6917	87	chr11	29021106	8e-30	96	85	89	1	87	4421184	4421271	0
NODE_6919	407	chr11	29021106	6e-25	97	65	67	296	362	28483492	28483426	0
NODE_6958	115	chr11	29021106	3e-14	100	40	40	1	40	28013540	28013501	0
NODE_6992	680	chr11	29021106	7e-32	85	151	177	1	177	4655820	4655987	168
NODE_7013	85	chr11	29021106	4e-16	86	72	84	2	85	4439544	4439461	26
NODE_7020	775	chr11	29021106	2e-32	95	87	92	1	92	28343993	28344084	0
NODE_7072	577	chr11	29021106	3e-52	88	193	219	214	430	4453587	4453802	216
NODE_7073	81	chr11	29021106	2e-24	94	76	81	1	81	4380963	4381042	0
NODE_7095	87	chr11	29021106	2e-15	93	57	61	18	78	4429144	4429086	0
NODE_7136	881	chr11	29021106	1e-71	91	198	217	217	431	28345345	28345561	111
NODE_7235	85	chr11	29021106	2e-11	90	53	59	3	61	4695162	4695104	59
NODE_7259	866	chr11	29021106	4e-25	92	85	92	591	681	27265847	27265756	28
NODE_7346	82	chr11	29021106	6e-24	96	65	68	1	68	28437542	28437475	0
NODE_7377	87	chr11	29021106	2e-33	95	87	92	1	87	4701768	4701677	0
NODE_7385	84	chr11	29021106	2e-11	95	41	43	42	84	18032334	18032376	0
NODE_7434	565	chr11	29021106	2e-25	98	63	64	1	64	5585622	5585685	0
NODE_7440	319	chr11	29021106	8e-24	96	66	69	251	319	4504718	4504650	0
NODE_7465	81	chr11	29021106	4e-25	94	73	78	4	81	5755765	5755688	0
NODE_7468	336	chr11	29021106	5e-28	94	79	84	1	84	5750064	5749981	0
NODE_7494	329	chr11	29021106	5e-28	100	64	64	266	329	27402986	27403049	0
NODE_7567	353	chr11	29021106	4e-29	94	81	86	1	86	4432172	4432257	0
NODE_7572	636	chr11	29021106	4e-58	93	148	159	281	439	4626183	4626025	0
NODE_7574	102	chr11	29021106	4e-32	93	95	102	1	101	28436282	28436383	0
NODE_7625	351	chr11	29021106	2e-18	89	75	84	36	119	24554786	24554869	0
NODE_7628	666	chr11	29021106	4e-21	100	53	53	1	53	28131397	28131345	0
NODE_7630	87	chr11	29021106	1e-25	100	59	59	7	65	27711610	27711552	0
NODE_7641	81	chr11	29021106	2e-24	90	73	81	1	81	28773798	28773718	0
NODE_7655	81	chr11	29021106	2e-14	86	63	73	9	81	5589712	5589784	0
NODE_7656	64	chr11	29021106	7e-17	92	59	64	1	64	27340855	27340918	0
NODE_7690	317	chr11	29021106	8e-27	94	77	82	1	82	4467948	4468029	0
NODE_7700	84	chr11	29021106	3e-26	93	78	84	1	84	4447442	4447525	0
NODE_7747	81	chr11	29021106	1e-31	96	78	81	1	81	4529247	4529327	0
NODE_7750	317	chr11	29021106	8e-24	92	80	87	1	87	27677105	27677022	0
NODE_7767	1064	chr11	29021106	3e-94	86	337	392	417	791	28338992	28339371	380
NODE_7777	331	chr11	29021106	6e-34	94	96	102	11	111	4436327	4436428	0
NODE_7789	82	chr11	29021106	9e-17	90	65	72	11	82	17238545	17238616	0
NODE_7798	89	chr11	29021106	6e-12	94	45	48	39	86	27979804	27979757	48
NODE_7967	85	chr11	29021106	7e-30	99	69	70	1	70	27740404	27740335	0
NODE_7968	85	chr11	29021106	2e-17	88	75	85	1	85	4484064	4483984	0
NODE_566	228	chr12	27531856	8e-14	94	49	52	15	66	27018798	27018849	52
NODE_567	214	chr12	27531856	1e-18	88	71	81	134	214	27019413	27019333	0
NODE_615	458	chr12	27531856	5e-29	96	78	81	2	82	13512561	13512483	0
NODE_804	1361	chr12	27531856	2e-49	95	119	125	1	125	1632030	1632154	0
NODE_828	602	chr12	27531856	3e-43	92	127	138	312	449	27009318	27009187	0
NODE_1097	103	chr12	27531856	6e-31	93	97	104	1	103	26989063	26989165	0
NODE_1292	331	chr12	27531856	9e-30	100	67	67	265	331	14063494	14063428	0
NODE_1342	797	chr12	27531856	1e-36	90	118	131	667	797	3651536	3651666	0
NODE_1374	334	chr12	27531856	7e-46	93	125	134	1	128	27032884	27033017	4
NODE_1572	283	chr12	27531856	1e-40	86	181	211	3	209	27061374	27061579	157
NODE_1621	446	chr12	27531856	9e-12	98	40	41	86	126	22333663	22333623	0
NODE_1697	141	chr12	27531856	4e-33	90	111	124	1	119	26947979	26947856	0
NODE_1698	105	chr12	27531856	6e-28	97	69	71	1	71	26947746	26947816	0
NODE_1761	365	chr12	27531856	1e-22	96	64	67	1	67	1631929	1631863	0
NODE_1765	103	chr12	27531856	2e-34	93	96	103	1	103	27008977	27009075	0
NODE_1776	302	chr12	27531856	2e-24	94	73	78	150	227	27042334	27042257	25
NODE_1777	159	chr12	27531856	4e-36	92	111	121	1	121	27042141	27042255	33
NODE_1958	202	chr12	27531856	2e-66	92	188	204	1	202	27018134	27017937	12
NODE_1959	292	chr12	27531856	2e-24	97	64	66	1	66	27017716	27017781	22
NODE_2020	751	chr12	27531856	5e-30	96	77	80	666	745	27108383	27108462	0
NODE_2030	174	chr12	27531856	6e-17	93	57	61	1	61	11158308	11158248	0
NODE_2065	267	chr12	27531856	2e-39	92	111	120	21	136	27104760	27104641	0
NODE_2137	155	chr12	27531856	4e-27	100	62	62	1	62	27112775	27112836	0
NODE_2138	92	chr12	27531856	7e-15	95	52	55	38	92	27113324	27113273	0
NODE_2203	85	chr12	27531856	1e-22	97	60	62	1	62	27037473	27037412	0
NODE_2306	96	chr12	27531856	1e-19	96	55	57	1	57	27125473	27125417	0
NODE_2344	94	chr12	27531856	2e-24	93	75	81	5	85	27091178	27091098	0
NODE_2463	364	chr12	27531856	5e-53	95	127	134	1	134	27013905	27014038	24
NODE_2583	337	chr12	27531856	2e-27	97	69	71	267	337	26989515	26989585	0
NODE_2690	162	chr12	27531856	6e-66	96	161	168	1	162	27060980	27061146	0
NODE_2745	120	chr12	27531856	5e-41	93	113	121	1	120	27059523	27059403	0
NODE_2800	365	chr12	27531856	3e-11	95	42	44	262	305	20517489	20517532	1
NODE_2874	316	chr12	27531856	3e-23	92	77	84	1	84	27007448	27007365	0
NODE_3078	322	chr12	27531856	1e-31	94	88	94	1	94	27048316	27048409	0
NODE_3336	368	chr12	27531856	2e-37	94	105	112	1	112	27056977	27057087	0
NODE_3389	591	chr12	27531856	2e-26	100	62	62	1	62	26947123	26947062	0
NODE_3473	1346	chr12	27531856	2e-43	90	148	165	234	397	25685777	25685616	0
NODE_3540	87	chr12	27531856	6e-15	94	50	53	1	53	25500849	25500901	0
NODE_3554	187	chr12	27531856	7e-20	94	73	78	15	90	21135275	21135198	0
NODE_3555	180	chr12	27531856	4e-30	85	152	179	2	179	21134887	21135065	87
NODE_3558	114	chr12	27531856	2e-12	83	94	113	1	112	27059839	27059949	0
NODE_3610	96	chr12	27531856	2e-18	100	47	47	1	47	27024141	27024187	0
NODE_3696	175	chr12	27531856	1e-24	98	61	62	1	62	26954937	26954998	0
NODE_3813	566	chr12	27531856	6e-32	95	86	91	1	91	27031854	27031944	0
NODE_3922	345	chr12	27531856	1e-35	94	98	104	1	102	27099321	27099424	0
NODE_3926	351	chr12	27531856	2e-34	90	113	125	182	303	27018615	27018739	125
NODE_3951	150	chr12	27531856	1e-51	91	143	157	1	150	27068612	27068456	0
NODE_3952	105	chr12	27531856	9e-27	98	64	65	1	65	27068046	27068110	41
NODE_4031	98	chr12	27531856	2e-21	88	85	97	1	89	27048068	27047972	0
NODE_4032	97	chr12	27531856	2e-27	100	62	62	36	97	27047791	27047852	0
NODE_4058	316	chr12	27531856	2e-21	98	56	57	1	57	7031013	7030957	0
NODE_4274	473	chr12	27531856	8e-31	90	105	117	17	133	3924000	3924116	0
NODE_4301	1119	chr12	27531856	6e-89	83	396	475	1	458	26993316	26993778	74
NODE_4391	321	chr12	27531856	4e-38	93	105	113	1	113	27006362	27006250	0
NODE_4516	130	chr12	27531856	2e-34	92	98	106	1	106	1631068	1631173	0
NODE_4527	180	chr12	27531856	7e-29	88	114	130	11	131	27016174	27016303	28
NODE_4562	339	chr12	27531856	2e-33	93	95	102	1	98	27097947	27097846	0
NODE_4604	685	chr12	27531856	1e-58	90	180	201	321	521	26916600	26916791	107
NODE_4618	97	chr12	27531856	2e-27	92	89	97	1	97	3903066	3902972	0
NODE_4695	393	chr12	27531856	2e-12	90	62	69	15	83	18121470	18121404	0
NODE_4705	114	chr12	27531856	2e-24	100	57	57	58	114	27031675	27031731	0
NODE_4741	135	chr12	27531856	1e-29	90	103	115	21	135	3653221	3653331	0
NODE_4744	112	chr12	27531856	7e-34	91	106	117	1	112	2046019	2045903	0
NODE_4764	97	chr12	27531856	3e-29	95	77	81	1	81	27083256	27083176	0
NODE_4851	107	chr12	27531856	4e-29	90	96	107	1	107	26996100	26996001	0
NODE_4907	128	chr12	27531856	2e-46	94	126	134	1	128	27047664	27047532	0
NODE_4943	331	chr12	27531856	5e-25	97	69	71	1	71	27027992	27028061	0
NODE_4970	98	chr12	27531856	3e-20	90	73	81	18	98	26989278	26989204	0
NODE_5055	1342	chr12	27531856	0	90	556	620	468	1080	27116434	27115825	5
NODE_5071	118	chr12	27531856	8e-37	92	108	118	1	118	25686155	25686272	0
NODE_5112	335	chr12	27531856	9e-33	89	119	133	204	335	27031147	27031277	0
NODE_5160	726	chr12	27531856	1e-33	91	103	113	437	549	27036504	27036610	0
NODE_5179	98	chr12	27531856	3e-20	97	56	58	5	62	27088284	27088227	0
NODE_5310	87	chr12	27531856	2e-24	100	57	57	1	57	20643886	20643830	57
NODE_5324	84	chr12	27531856	3e-26	94	79	84	1	84	27062694	27062612	0
NODE_5609	397	chr12	27531856	9e-18	83	102	123	29	151	26914856	26914975	2
NODE_5635	87	chr12	27531856	1e-25	92	80	87	1	87	27024631	27024717	0
NODE_5712	90	chr12	27531856	1e-25	91	85	93	1	90	27047927	27047835	0
NODE_5921	93	chr12	27531856	3e-20	94	62	66	1	66	2046145	2046210	0
NODE_5964	110	chr12	27531856	4e-26	88	95	108	3	110	27023868	27023973	0
NODE_5986	91	chr12	27531856	1e-25	95	71	75	1	75	1631386	1631312	0
NODE_5999	317	chr12	27531856	2e-30	93	87	94	1	94	23420833	23420919	0
NODE_6071	325	chr12	27531856	3e-17	98	49	50	262	311	26918112	26918063	50
NODE_6086	637	chr12	27531856	1e-42	91	147	161	203	361	26952185	26952338	154
NODE_6091	355	chr12	27531856	6e-34	95	93	98	1	97	27023831	27023734	0
NODE_6140	783	chr12	27531856	2e-39	96	96	100	254	353	27010973	27011072	0
NODE_6191	105	chr12	27531856	1e-13	98	42	43	63	105	26947718	26947760	0
NODE_6208	80	chr12	27531856	4e-16	98	46	47	30	76	27083432	27083386	0
NODE_6223	858	chr12	27531856	3e-84	88	284	322	216	529	26954295	26954605	30
NODE_6354	167	chr12	27531856	3e-28	96	73	76	83	158	27019623	27019548	0
NODE_6364	82	chr12	27531856	4e-22	89	80	90	1	82	26989841	26989752	0
NODE_6444	89	chr12	27531856	1e-19	89	79	89	1	89	27051906	27051994	0
NODE_6568	319	chr12	27531856	3e-11	87	71	82	6	84	23396573	23396492	0
NODE_6570	2581	chr12	27531856	7e-66	91	186	205	262	466	23802305	23802101	0
NODE_6598	382	chr12	27531856	2e-52	94	132	141	242	382	27026205	27026345	0
NODE_6681	93	chr12	27531856	2e-18	100	47	47	14	60	27126021	27126067	0
NODE_6780	97	chr12	27531856	2e-27	91	86	94	1	94	17956286	17956379	0
NODE_6809	378	chr12	27531856	3e-51	95	126	133	1	133	27089437	27089566	0
NODE_6901	92	chr12	27531856	3e-20	95	59	62	27	88	25662792	25662731	0
NODE_7007	81	chr12	27531856	4e-25	95	70	74	4	77	27062112	27062039	0
NODE_7008	80	chr12	27531856	6e-18	90	70	78	3	80	27061837	27061909	34
NODE_7101	123	chr12	27531856	3e-33	95	84	88	36	123	27032753	27032666	0
NODE_7125	344	chr12	27531856	2e-24	89	93	104	246	344	27091339	27091239	0
NODE_7135	446	chr12	27531856	2e-19	87	87	100	347	446	27061711	27061613	0
NODE_7166	334	chr12	27531856	9e-36	96	89	93	235	327	27029438	27029530	0
NODE_7242	122	chr12	27531856	2e-25	100	59	59	64	122	26990001	26989943	0
NODE_7283	328	chr12	27531856	7e-18	95	59	62	269	328	27107006	27107067	0
NODE_7361	938	chr12	27531856	1e-28	90	96	107	1	107	27070514	27070416	0
NODE_7409	99	chr12	27531856	1e-19	94	61	65	1	65	27024410	27024474	0
NODE_7438	324	chr12	27531856	1e-13	96	46	48	277	324	27122740	27122787	0
NODE_7546	122	chr12	27531856	9e-12	86	99	115	1	113	14626407	14626518	0
NODE_7589	329	chr12	27531856	2e-18	95	57	60	26	85	27070723	27070782	0
NODE_7597	86	chr12	27531856	1e-19	89	76	85	2	86	27125838	27125922	0
NODE_7657	82	chr12	27531856	2e-24	100	57	57	1	57	25727408	25727352	0
NODE_7705	90	chr12	27531856	1e-13	98	42	43	4	46	26918194	26918236	1
NODE_7706	110	chr12	27531856	7e-37	93	102	110	1	110	27085253	27085362	0
NODE_7707	95	chr12	27531856	4e-35	95	90	95	1	95	27085512	27085418	0
NODE_7780	115	chr12	27531856	9e-15	90	66	73	44	115	18862800	18862728	0
NODE_7855	718	chr12	27531856	6e-42	87	170	196	120	309	27045770	27045575	0
Position and length of aligned regions in the Nipponbare genome sequence are shown from Target_start to Target_end, and bases. The number of bases that were not mapped to any region by reads is shown as depth = 0.

## Sheet: Yamadanishiki
Table S5. List of contigs similar to unique regions in the Nipponbare reference genome.
Yamadanishiki
Query	Contig length	Target	Target length	Evalue	%Identity	Identity	Overlap	Query_start	Query_end	Target_start	Target_end	depth=0 (base)
NODE_151	1544	chr01	43270923	2e-28	100	66	66	1479	1544	25477689	25477624	0
NODE_215	97	chr01	43270923	1e-38	96	93	97	1	97	3313011	3312915	0
NODE_435	786	chr01	43270923	1e-107	84	425	503	301	786	3258173	3257686	203
NODE_823	367	chr01	43270923	4e-26	100	61	61	1	61	1400091	1400151	0
NODE_994	683	chr01	43270923	1e-39	88	149	169	464	624	3282970	3283136	65
NODE_1174	417	chr01	43270923	6e-13	100	39	39	379	417	6150338	6150300	0
NODE_1209	419	chr01	43270923	5e-41	100	86	86	1	86	2371029	2370944	0
NODE_1525	87	chr01	43270923	2e-33	100	72	72	1	72	2702680	2702751	0
NODE_1572	411	chr01	43270923	8e-46	93	125	134	266	399	747324	747192	0
NODE_1583	350	chr01	43270923	1e-102	91	267	294	1	294	2580582	2580868	0
NODE_1671	376	chr01	43270923	2e-34	99	78	79	292	370	2741822	2741900	0
NODE_1738	419	chr01	43270923	9e-52	94	131	140	1	140	3242785	3242646	0
NODE_1898	398	chr01	43270923	2e-22	93	70	75	79	153	2391001	2390927	0
NODE_1982	633	chr01	43270923	1e-45	94	114	121	290	410	923635	923749	0
NODE_1986	410	chr01	43270923	5e-38	93	105	113	1	113	25481136	25481024	0
NODE_2108	416	chr01	43270923	3e-42	100	88	88	1	88	42984988	42985075	0
NODE_2215	67	chr01	43270923	8e-26	97	65	67	1	67	16852106	16852040	0
NODE_2253	695	chr01	43270923	1e-33	95	97	102	596	695	2815043	2814942	0
NODE_2287	139	chr01	43270923	5e-57	93	138	148	1	139	2895907	2895760	0
NODE_2367	368	chr01	43270923	4e-35	99	79	80	68	147	2741072	2740993	0
NODE_2404	97	chr01	43270923	2e-21	95	61	64	34	97	2789710	2789647	0
NODE_2409	105	chr01	43270923	3e-17	86	90	105	1	105	3241130	3241234	68
NODE_2412	724	chr01	43270923	8e-72	91	202	222	262	482	3292836	3292615	62
NODE_2467	404	chr01	43270923	2e-46	93	125	134	1	132	1497295	1497162	0
NODE_2556	98	chr01	43270923	6e-34	92	97	106	1	98	11356823	11356928	0
NODE_2678	237	chr01	43270923	1e-40	92	115	125	113	237	2580485	2580609	0
NODE_2689	118	chr01	43270923	4e-20	95	59	62	23	84	841112	841173	0
NODE_2793	1117	chr01	43270923	7e-64	89	195	219	215	432	738354	738152	0
NODE_2813	1874	chr01	43270923	1e-105	87	352	406	1482	1874	842055	842444	0
NODE_2865	601	chr01	43270923	1e-33	100	74	74	1	74	43010910	43010837	0
NODE_2964	103	chr01	43270923	3e-14	96	46	48	56	103	3204951	3204904	0
NODE_3030	400	chr01	43270923	6e-53	94	133	141	1	141	737519	737381	0
NODE_3040	96	chr01	43270923	6e-34	97	85	88	9	96	2783049	2783134	0
NODE_3164	544	chr01	43270923	1e-177	89	501	561	1	544	3316172	3315624	0
NODE_3215	125	chr01	43270923	2e-19	85	90	106	22	125	2573591	2573486	0
NODE_3347	90	chr01	43270923	8e-33	97	77	79	12	90	752483	752405	0
NODE_3479	408	chr01	43270923	6e-50	98	107	109	300	408	1495549	1495441	0
NODE_3535	768	chr01	43270923	7e-51	88	180	205	364	560	1518884	1518685	0
NODE_3584	168	chr01	43270923	3e-31	89	113	127	1	124	2580582	2580708	0
NODE_3599	115	chr01	43270923	1e-23	90	90	100	17	115	18743758	18743659	0
NODE_3661	109	chr01	43270923	1e-19	96	55	57	1	57	1046179	1046235	0
NODE_3773	1458	chr01	43270923	2e-15	100	44	44	1	44	33261507	33261464	0
NODE_3831	68	chr01	43270923	4e-12	100	36	36	1	36	17127504	17127469	0
NODE_3846	106	chr01	43270923	1e-29	91	96	106	1	106	3019514	3019614	0
NODE_3862	102	chr01	43270923	3e-23	93	70	75	1	75	1488765	1488839	0
NODE_3963	90	chr01	43270923	9e-42	99	89	90	1	90	2783238	2783149	7
NODE_4111	572	chr01	43270923	7e-44	98	105	107	1	107	1502085	1501981	0
NODE_4119	366	chr01	43270923	1e-32	96	88	92	1	92	1374972	1374882	0
NODE_4217	89	chr01	43270923	5e-34	96	85	89	1	89	3172708	3172620	0
NODE_4228	166	chr01	43270923	1e-51	92	142	155	1	155	3242991	3243145	0
NODE_4273	113	chr01	43270923	5e-41	99	88	89	5	93	3058177	3058089	0
NODE_4309	1656	chr01	43270923	0	84	990	1176	324	1498	3183544	3184713	0
NODE_4312	1911	chr01	43270923	3e-33	100	74	74	14	87	10053382	10053455	0
NODE_4364	655	chr01	43270923	8e-38	91	115	126	1	118	3139565	3139441	0
NODE_4389	380	chr01	43270923	5e-47	98	102	104	1	104	2781148	2781251	0
NODE_4401	113	chr01	43270923	2e-34	92	105	114	1	113	1400862	1400754	0
NODE_4440	397	chr01	43270923	1e-19	92	68	74	1	74	42012911	42012838	0
NODE_4469	372	chr01	43270923	4e-32	95	86	91	1	91	2591469	2591379	0
NODE_4518	1009	chr01	43270923	1e-128	87	434	501	509	1009	3257049	3257549	0
NODE_4544	121	chr01	43270923	1e-35	92	108	118	1	118	744684	744570	0
NODE_4645	417	chr01	43270923	6e-59	90	171	189	1	180	3004710	3004522	0
NODE_4670	436	chr01	43270923	2e-40	91	124	137	310	436	1493189	1493325	0
NODE_4732	923	chr01	43270923	1e-148	89	418	469	465	920	2571005	2571464	13
NODE_4762	1002	chr01	43270923	1e-49	97	120	124	1	124	2382865	2382985	0
NODE_4851	114	chr01	43270923	3e-39	94	107	114	1	114	1367521	1367409	0
NODE_4907	124	chr01	43270923	2e-37	98	85	87	1	87	1375242	1375328	0
NODE_4909	813	chr01	43270923	1e-37	93	116	125	25	149	1493897	1494019	0
NODE_4943	394	chr01	43270923	8e-49	95	117	123	264	386	3083503	3083381	0
NODE_5018	86	chr01	43270923	2e-24	92	78	85	2	86	42488110	42488194	0
NODE_5027	840	chr01	43270923	3e-62	94	150	159	486	640	1045605	1045763	0
NODE_5032	681	chr01	43270923	5e-36	92	107	116	1	113	2780392	2780507	0
NODE_5038	429	chr01	43270923	2e-22	84	108	129	301	429	2501293	2501413	0
NODE_5050	922	chr01	43270923	5e-43	94	112	119	341	455	1515040	1514922	0
NODE_5106	1380	chr01	43270923	8e-52	93	150	162	1	159	3078785	3078627	0
NODE_5110	387	chr01	43270923	5e-50	93	136	146	252	387	1400898	1401043	0
NODE_5142	734	chr01	43270923	7e-20	100	51	51	75	125	34887049	34887099	0
NODE_5208	87	chr01	43270923	3e-32	99	73	74	6	79	3303346	3303273	0
NODE_5233	87	chr01	43270923	8e-36	100	76	76	1	76	42446467	42446542	0
NODE_5247	89	chr01	43270923	7e-27	93	86	92	1	89	2263615	2263706	0
NODE_5252	953	chr01	43270923	1e-101	95	231	244	400	643	1519822	1519584	0
NODE_5272	121	chr01	43270923	3e-27	96	73	76	1	76	34896247	34896319	0
NODE_5299	68	chr01	43270923	2e-14	100	40	40	29	68	2810556	2810517	0
NODE_5314	89	chr01	43270923	1e-34	99	77	78	1	78	2567075	2567152	0
NODE_5395	118	chr01	43270923	9e-12	98	39	40	79	118	2984017	2983978	0
NODE_5427	57	chr01	43270923	1e-14	94	49	52	6	57	33606282	33606333	0
NODE_5584	87	chr01	43270923	2e-30	94	82	87	1	87	1489591	1489677	0
NODE_5597	113	chr01	43270923	3e-11	97	38	39	1	39	22204324	22204362	0
NODE_5603	98	chr01	43270923	8e-21	100	51	51	48	98	3020391	3020341	0
NODE_5700	374	chr01	43270923	6e-31	97	75	77	298	374	3138422	3138346	0
NODE_5703	376	chr01	43270923	7e-40	100	84	84	1	84	42930996	42930913	0
NODE_5761	1047	chr01	43270923	2e-61	92	161	175	429	596	2576511	2576337	0
NODE_5780	432	chr01	43270923	1e-91	93	222	239	194	432	2812098	2812336	0
NODE_5834	619	chr01	43270923	2e-35	93	104	112	258	369	1497729	1497620	0
NODE_5905	980	chr01	43270923	4e-93	93	224	240	744	980	2778364	2778603	0
NODE_5956	467	chr01	43270923	2e-46	88	161	184	1	184	3236516	3236339	0
NODE_5977	646	chr01	43270923	5e-33	91	116	128	252	376	2770947	2771074	0
NODE_5994	641	chr01	43270923	3e-40	98	91	93	1	93	2589497	2589405	0
NODE_6015	100	chr01	43270923	1e-13	100	39	39	62	100	3318894	3318932	0
NODE_6032	109	chr01	43270923	6e-28	94	81	86	26	109	4638080	4637995	0
NODE_6089	87	chr01	43270923	8e-33	95	83	87	1	87	3242171	3242085	0
NODE_6155	93	chr01	43270923	1e-28	95	86	91	4	93	3005034	3005122	0
NODE_6168	87	chr01	43270923	5e-31	97	85	88	1	87	3223593	3223679	0
NODE_6219	1093	chr01	43270923	1e-37	98	87	89	777	865	3083019	3083107	0
NODE_6285	969	chr01	43270923	4e-59	94	149	159	270	428	2594829	2594984	0
NODE_6330	109	chr01	43270923	1e-25	98	62	63	1	63	2570440	2570378	0
NODE_6443	88	chr01	43270923	6e-12	88	57	65	1	65	42953107	42953167	0
NODE_82	274	chr02	35937250	2e-20	83	138	167	16	182	24330768	24330934	167
NODE_135	1234	chr02	35937250	4e-75	82	429	524	1	524	24316412	24316935	194
NODE_293	269	chr02	35937250	2e-18	83	123	148	110	257	24330525	24330378	148
NODE_295	1153	chr02	35937250	2e-46	81	327	404	733	1136	24317605	24318008	404
NODE_610	546	chr02	35937250	8e-53	83	289	348	96	440	24350326	24350005	217
NODE_622	366	chr02	35937250	3e-36	96	90	94	1	94	24292295	24292202	0
NODE_704	253	chr02	35937250	7e-76	90	221	246	1	243	7183480	7183235	131
NODE_706	100	chr02	35937250	5e-16	85	85	100	9	100	7183080	7183179	100
NODE_1120	396	chr02	35937250	3e-30	87	104	119	1	119	24282639	24282743	0
NODE_1138	112	chr02	35937250	2e-40	95	108	114	1	110	24461247	24461360	0
NODE_1236	92	chr02	35937250	3e-14	86	79	92	1	92	2486796	2486887	0
NODE_1240	89	chr02	35937250	3e-20	98	53	54	14	67	2772699	2772646	0
NODE_1280	695	chr02	35937250	5e-76	94	178	189	1	189	19412449	19412637	0
NODE_1469	93	chr02	35937250	1e-25	91	83	91	1	91	5330669	5330759	0
NODE_1537	231	chr02	35937250	1e-12	89	65	73	129	201	24348194	24348129	66
NODE_1566	77	chr02	35937250	6e-21	91	71	78	6	77	24374846	24374923	0
NODE_1656	1257	chr02	35937250	0	89	528	595	116	710	7174758	7174173	121
NODE_1735	125	chr02	35937250	4e-51	96	121	126	1	125	24291350	24291225	0
NODE_1817	143	chr02	35937250	4e-42	95	105	110	36	143	24374195	24374304	0
NODE_1866	91	chr02	35937250	3e-32	94	89	95	1	91	5814751	5814845	0
NODE_1914	86	chr02	35937250	4e-16	92	58	63	1	63	15314978	15315040	0
NODE_2559	2575	chr02	35937250	1e-89	91	232	254	1940	2185	24341826	24341573	65
NODE_2596	386	chr02	35937250	6e-19	83	133	161	96	256	24330928	24330768	161
NODE_2742	87	chr02	35937250	2e-42	100	87	87	1	87	24464579	24464665	0
NODE_2802	114	chr02	35937250	7e-34	91	104	114	1	114	9921701	9921805	0
NODE_2896	97	chr02	35937250	5e-25	93	79	85	8	90	7702107	7702023	0
NODE_2921	115	chr02	35937250	3e-33	99	75	76	40	115	24417144	24417069	0
NODE_2989	452	chr02	35937250	2e-68	92	183	200	1	200	7172933	7173132	0
NODE_3220	413	chr02	35937250	5e-38	91	119	131	291	413	19419955	19419825	0
NODE_3326	141	chr02	35937250	3e-46	91	128	140	2	141	19405827	19405965	0
NODE_3327	406	chr02	35937250	2e-34	97	88	91	1	90	24469083	24468993	0
NODE_3334	418	chr02	35937250	5e-32	96	86	90	1	88	26162598	26162687	0
NODE_3442	379	chr02	35937250	7e-40	87	133	153	1	153	24434367	24434227	0
NODE_3449	93	chr02	35937250	2e-27	93	87	94	1	93	6638867	6638960	0
NODE_3524	743	chr02	35937250	7e-60	95	149	157	587	743	7170781	7170628	0
NODE_3736	124	chr02	35937250	5e-41	91	119	131	1	124	19412408	19412278	0
NODE_3804	91	chr02	35937250	1e-28	95	79	83	6	88	19411634	19411714	0
NODE_3841	450	chr02	35937250	2e-50	96	117	122	329	450	26313967	26313846	0
NODE_3866	369	chr02	35937250	4e-29	92	97	106	261	361	24281349	24281453	0
NODE_3919	96	chr02	35937250	2e-18	89	74	83	10	92	24374841	24374764	0
NODE_3966	72	chr02	35937250	1e-21	95	61	64	9	72	24394096	24394033	0
NODE_4101	384	chr02	35937250	1e-44	93	125	134	1	134	19413314	19413443	0
NODE_4156	57	chr02	35937250	9e-13	91	52	57	1	57	33244828	33244884	0
NODE_4361	57	chr02	35937250	1e-11	97	38	39	1	39	15315005	15314967	0
NODE_4519	397	chr02	35937250	3e-36	92	109	119	24	142	7186479	7186593	0
NODE_4526	388	chr02	35937250	8e-15	100	42	42	347	388	20754877	20754918	0
NODE_4696	370	chr02	35937250	2e-40	95	104	109	2	110	19405562	19405455	0
NODE_4831	62	chr02	35937250	6e-11	100	34	34	29	62	20852194	20852161	0
NODE_4921	666	chr02	35937250	3e-59	90	180	201	466	666	7165638	7165438	0
NODE_4924	86	chr02	35937250	2e-27	98	65	66	21	86	24464754	24464689	0
NODE_4980	96	chr02	35937250	3e-14	92	55	60	37	96	17150971	17151030	0
NODE_5047	2159	chr02	35937250	0	87	986	1133	628	1758	24293286	24294413	562
NODE_5064	939	chr02	35937250	7e-33	94	95	101	1	101	19407455	19407554	0
NODE_5083	426	chr02	35937250	1e-60	95	148	155	274	426	19408557	19408403	0
NODE_5098	1922	chr02	35937250	1e-142	90	405	449	461	906	24378240	24377803	7
NODE_5166	101	chr02	35937250	7e-12	92	48	52	2	53	6247739	6247688	0
NODE_5293	95	chr02	35937250	2e-40	98	90	92	1	92	7486747	7486656	0
NODE_5543	109	chr02	35937250	1e-25	90	85	94	6	93	24374846	24374939	0
NODE_5719	407	chr02	35937250	2e-34	95	91	96	1	96	7175915	7176006	0
NODE_5741	673	chr02	35937250	5e-42	93	114	123	1	117	7185343	7185465	0
NODE_5763	91	chr02	35937250	8e-33	95	86	91	1	91	10856858	10856768	0
NODE_5808	708	chr02	35937250	3e-28	96	74	77	68	144	19407060	19407136	0
NODE_5892	88	chr02	35937250	2e-11	100	35	35	3	37	25582828	25582794	0
NODE_5954	95	chr02	35937250	2e-43	100	89	89	1	89	6851564	6851476	0
NODE_6246	99	chr02	35937250	9e-27	97	67	69	26	94	26152583	26152515	0
NODE_6265	102	chr02	35937250	9e-30	90	93	103	8	102	24565066	24564964	0
NODE_6300	371	chr02	35937250	2e-30	94	83	88	284	371	19408322	19408409	0
NODE_6309	86	chr02	35937250	5e-37	99	81	82	5	86	7536316	7536397	0
NODE_6497	641	chr02	35937250	3e-46	94	119	127	1	127	19410687	19410813	0
NODE_224	552	chr03	36413819	8e-16	86	103	120	118	236	36077469	36077351	0
NODE_410	112	chr03	36413819	1e-29	89	96	108	1	108	16478002	16478098	0
NODE_872	393	chr03	36413819	7e-37	94	97	103	1	103	8237029	8237131	0
NODE_1038	95	chr03	36413819	2e-33	95	91	96	1	95	16529833	16529738	0
NODE_1474	101	chr03	36413819	3e-17	84	93	111	1	101	10586422	10586318	0
NODE_1510	413	chr03	36413819	2e-28	100	65	65	349	413	29074003	29074067	0
NODE_1680	627	chr03	36413819	2e-35	96	89	93	1	93	31077733	31077825	0
NODE_1791	429	chr03	36413819	1e-38	100	82	82	348	429	35580088	35580169	0
NODE_2376	99	chr03	36413819	3e-26	90	92	102	1	99	29627306	29627407	0
NODE_2894	109	chr03	36413819	3e-11	100	35	35	1	35	8536470	8536504	0
NODE_3240	102	chr03	36413819	1e-38	95	99	104	1	102	8368167	8368270	0
NODE_3284	67	chr03	36413819	4e-12	100	36	36	32	67	8368345	8368310	0
NODE_3421	380	chr03	36413819	5e-50	94	120	127	1	127	8433853	8433972	0
NODE_4002	86	chr03	36413819	7e-30	94	81	86	1	86	809867	809782	0
NODE_4174	57	chr03	36413819	5e-11	95	40	42	16	57	14483391	14483432	0
NODE_4500	1257	chr03	36413819	2e-43	87	176	203	1029	1227	15093371	15093176	0
NODE_4583	415	chr03	36413819	5e-41	100	86	86	1	86	16443358	16443443	0
NODE_4817	86	chr03	36413819	3e-29	94	83	88	1	86	8367856	8367943	0
NODE_4960	687	chr03	36413819	2e-26	93	80	86	1	86	14683647	14683732	0
NODE_5022	95	chr03	36413819	4e-16	83	84	101	1	95	10585843	10585743	0
NODE_5230	57	chr03	36413819	9e-16	95	54	57	1	57	32459981	32459927	0
NODE_5412	400	chr03	36413819	2e-25	100	60	60	341	400	4868189	4868248	0
NODE_5653	158	chr03	36413819	4e-33	88	116	132	28	158	7402853	7402722	0
NODE_6105	94	chr03	36413819	7e-18	85	80	94	1	94	25538122	25538215	0
NODE_62	406	chr04	35502694	5e-38	99	84	85	1	85	35498483	35498567	0
NODE_129	1362	chr04	35502694	1e-139	87	460	531	636	1151	16351399	16350869	205
NODE_143	196	chr04	35502694	1e-12	98	41	42	9	50	29462759	29462800	0
NODE_178	103	chr04	35502694	6e-37	94	97	103	1	103	21499292	21499194	0
NODE_425	786	chr04	35502694	5e-67	85	275	322	464	785	16352352	16352032	321
NODE_426	247	chr04	35502694	8e-11	85	84	99	69	167	16351924	16352021	98
NODE_460	320	chr04	35502694	1e-120	92	294	319	2	320	16350316	16350634	0
NODE_625	1269	chr04	35502694	4e-41	100	87	87	1	87	20259231	20259317	0
NODE_630	557	chr04	35502694	3e-52	90	170	189	369	557	31441485	31441299	0
NODE_897	204	chr04	35502694	4e-40	86	179	207	1	204	17765477	17765682	61
NODE_1002	1045	chr04	35502694	1e-143	88	451	513	545	1045	17765896	17765385	121
NODE_1024	473	chr04	35502694	1e-60	89	184	207	1	205	17937747	17937541	0
NODE_1076	484	chr04	35502694	9e-40	99	87	88	1	88	31495909	31495996	0
NODE_1079	62	chr04	35502694	3e-16	93	55	59	1	59	17888643	17888585	0
NODE_1093	2019	chr04	35502694	1e-165	87	510	584	1	572	16281264	16281821	0
NODE_1147	666	chr04	35502694	9e-47	96	122	127	1	127	32736707	32736585	0
NODE_1253	158	chr04	35502694	2e-41	87	144	165	1	158	17932885	17932721	0
NODE_1267	189	chr04	35502694	6e-17	87	84	97	91	187	18116422	18116518	0
NODE_1305	89	chr04	35502694	2e-18	89	82	92	1	89	2439395	2439304	0
NODE_1345	848	chr04	35502694	2e-57	89	167	187	659	845	16285874	16286056	0
NODE_1387	627	chr04	35502694	2e-29	97	73	75	553	627	17768785	17768711	75
NODE_1407	121	chr04	35502694	2e-43	95	111	117	1	117	32303414	32303529	0
NODE_1418	148	chr04	35502694	2e-22	86	92	107	1	107	16354346	16354449	0
NODE_1615	999	chr04	35502694	1e-74	93	192	206	234	437	16581318	16581114	0
NODE_1626	368	chr04	35502694	4e-29	98	80	82	1	82	32332209	32332288	0
NODE_1643	479	chr04	35502694	2e-74	85	292	345	1	339	16293757	16294094	1
NODE_1695	120	chr04	35502694	1e-26	96	70	73	48	120	16355930	16355858	0
NODE_1702	368	chr04	35502694	2e-30	99	71	72	297	368	32356427	32356498	0
NODE_1705	358	chr04	35502694	5e-50	87	215	246	78	316	17765035	17764792	209
NODE_1706	63	chr04	35502694	2e-14	92	55	60	1	60	17764684	17764743	60
NODE_1803	190	chr04	35502694	4e-46	87	166	190	1	190	17888540	17888351	0
NODE_1956	222	chr04	35502694	7e-48	87	176	202	19	211	16299078	16299279	9
NODE_2058	448	chr04	35502694	4e-57	98	134	137	1	137	25865813	25865680	0
NODE_2167	130	chr04	35502694	2e-37	89	117	131	1	130	17910372	17910242	0
NODE_2200	86	chr04	35502694	3e-23	95	69	73	1	70	1764652	1764724	0
NODE_2255	87	chr04	35502694	1e-22	94	66	70	15	84	16288414	16288345	0
NODE_2327	104	chr04	35502694	7e-40	100	83	83	1	83	32993589	32993671	0
NODE_2354	1534	chr04	35502694	1e-120	94	263	280	169	436	32087890	32087611	10
NODE_2456	136	chr04	35502694	2e-47	93	123	132	5	136	16213926	16214057	0
NODE_2526	413	chr04	35502694	1e-63	94	149	158	1	158	32336604	32336454	0
NODE_2604	132	chr04	35502694	1e-41	94	122	130	1	127	11244778	11244649	0
NODE_2631	369	chr04	35502694	2e-40	100	85	85	285	369	17831504	17831588	0
NODE_2730	111	chr04	35502694	3e-39	94	101	107	5	111	31495607	31495505	0
NODE_2775	404	chr04	35502694	5e-13	90	57	63	43	105	3415594	3415532	0
NODE_2833	342	chr04	35502694	6e-71	91	211	231	36	262	17764784	17765013	195
NODE_2876	628	chr04	35502694	3e-37	94	98	104	290	393	31440349	31440246	0
NODE_2971	113	chr04	35502694	1e-29	88	100	113	1	113	16194222	16194332	0
NODE_2985	131	chr04	35502694	2e-31	96	82	85	1	84	16355846	16355930	0
NODE_3029	449	chr04	35502694	2e-46	89	162	183	1	182	17938266	17938084	0
NODE_3124	646	chr04	35502694	2e-47	92	131	143	278	413	16544150	16544292	0
NODE_3243	633	chr04	35502694	5e-48	93	123	132	1	132	32148026	32148150	0
NODE_3363	401	chr04	35502694	2e-37	92	106	115	1	109	16548531	16548645	0
NODE_3403	121	chr04	35502694	2e-46	95	112	118	1	118	16352874	16352757	0
NODE_3427	700	chr04	35502694	6e-42	95	108	114	1	114	16288475	16288585	0
NODE_3623	598	chr04	35502694	1e-42	93	124	134	268	398	17929350	17929219	0
NODE_3657	155	chr04	35502694	7e-38	90	141	156	1	155	25389576	25389427	0
NODE_3768	88	chr04	35502694	1e-31	97	75	77	1	77	16574369	16574293	0
NODE_3769	92	chr04	35502694	4e-38	97	89	92	1	92	32253575	32253666	0
NODE_3895	391	chr04	35502694	5e-47	94	117	124	1	124	16499281	16499158	0
NODE_3928	582	chr04	35502694	2e-53	95	148	156	202	357	31721302	31721152	0
NODE_3983	633	chr04	35502694	3e-34	99	78	79	1	79	16548759	16548681	0
NODE_3984	787	chr04	35502694	1e-49	94	130	139	328	463	16240269	16240407	0
NODE_4028	144	chr04	35502694	6e-41	100	85	85	1	85	16224587	16224671	0
NODE_4061	392	chr04	35502694	4e-35	94	97	103	1	101	17871476	17871578	0
NODE_4077	1206	chr04	35502694	6e-71	89	225	254	753	998	17934542	17934789	68
NODE_4097	97	chr04	35502694	6e-34	94	96	102	1	97	26695552	26695653	0
NODE_4175	702	chr04	35502694	4e-49	89	143	160	543	702	31447645	31447487	0
NODE_4185	125	chr04	35502694	2e-13	100	39	39	1	39	19009793	19009831	0
NODE_4205	403	chr04	35502694	7e-65	96	144	150	1	150	29743300	29743449	0
NODE_4297	86	chr04	35502694	7e-21	89	75	84	3	86	16220564	16220489	0
NODE_4336	388	chr04	35502694	2e-25	100	60	60	1	60	19581324	19581383	0
NODE_4368	460	chr04	35502694	5e-66	95	154	162	1	161	31443045	31442891	0
NODE_4580	101	chr04	35502694	4e-38	97	92	95	1	95	32172030	32172122	0
NODE_4640	102	chr04	35502694	7e-40	95	100	105	1	102	16237578	16237682	0
NODE_4662	662	chr04	35502694	8e-44	93	114	123	1	114	31439369	31439491	0
NODE_4804	375	chr04	35502694	7e-34	95	89	94	7	100	17791478	17791571	0
NODE_4849	356	chr04	35502694	6e-28	94	79	84	273	356	32085169	32085086	0
NODE_4868	386	chr04	35502694	2e-21	96	66	69	319	386	16193164	16193096	0
NODE_4905	374	chr04	35502694	4e-32	96	91	95	1	95	31027181	31027089	0
NODE_5104	694	chr04	35502694	3e-59	94	153	163	260	419	7919177	7919338	0
NODE_5144	97	chr04	35502694	6e-31	94	85	90	1	90	32156185	32156271	0
NODE_5149	521	chr04	35502694	8e-96	89	274	308	226	521	16279198	16279501	0
NODE_5248	471	chr04	35502694	5e-63	95	142	149	1	149	7914635	7914494	0
NODE_5270	97	chr04	35502694	4e-32	94	92	98	1	97	16584841	16584938	0
NODE_5313	105	chr04	35502694	5e-19	92	70	76	1	76	16580213	16580139	0
NODE_5358	640	chr04	35502694	2e-53	97	116	119	307	425	16545807	16545925	0
NODE_5392	73	chr04	35502694	3e-16	98	46	47	1	47	16561326	16561280	0
NODE_5445	421	chr04	35502694	9e-46	94	115	122	1	122	17842371	17842250	0
NODE_5448	431	chr04	35502694	4e-60	87	192	221	229	430	32173130	32173346	0
NODE_5537	633	chr04	35502694	3e-43	92	125	136	260	395	32147350	32147482	0
NODE_5545	105	chr04	35502694	9e-24	89	93	105	1	105	16215482	16215382	0
NODE_5583	103	chr04	35502694	7e-40	95	98	103	1	103	16586620	16586722	0
NODE_5620	102	chr04	35502694	9e-27	97	67	69	1	69	16235836	16235904	0
NODE_5645	693	chr04	35502694	1e-21	98	57	58	604	661	33441195	33441252	0
NODE_5746	99	chr04	35502694	2e-18	100	47	47	53	99	32023120	32023074	0
NODE_5795	397	chr04	35502694	4e-32	99	74	75	1	75	16235276	16235350	0
NODE_5799	97	chr04	35502694	2e-12	92	49	53	45	97	16857501	16857449	0
NODE_5805	923	chr04	35502694	3e-38	100	82	82	612	693	16386433	16386352	0
NODE_5835	362	chr04	35502694	4e-38	97	97	100	264	362	21499697	21499794	0
NODE_5841	124	chr04	35502694	9e-12	93	51	55	25	78	16366126	16366072	0
NODE_5865	99	chr04	35502694	7e-12	85	82	96	1	96	34393932	34393838	0
NODE_5867	102	chr04	35502694	6e-34	98	79	81	1	81	17728268	17728348	0
NODE_5908	1022	chr04	35502694	1e-62	92	165	179	170	348	21473298	21473476	0
NODE_6076	665	chr04	35502694	5e-42	95	107	113	1	109	17786625	17786737	0
NODE_6106	114	chr04	35502694	6e-28	99	66	67	1	67	16214927	16214993	0
NODE_6113	376	chr04	35502694	2e-37	100	80	80	1	80	32022493	32022572	0
NODE_6120	112	chr04	35502694	3e-33	98	78	80	1	80	32171461	32171540	0
NODE_6470	86	chr04	35502694	2e-12	88	72	82	6	86	16237433	16237356	0
NODE_6584	623	chr04	35502694	3e-46	93	125	135	256	390	31448478	31448349	0
NODE_252	471	chr05	29958434	4e-11	94	45	48	424	471	17994873	17994826	43
NODE_662	686	chr05	29958434	8e-41	99	89	90	57	146	3108326	3108415	0
NODE_672	452	chr05	29958434	3e-36	97	87	90	1	90	17969877	17969966	0
NODE_1415	436	chr05	29958434	3e-33	88	133	152	285	436	27483047	27483186	0
NODE_1495	400	chr05	29958434	5e-41	88	138	156	1	144	27358229	27358074	0
NODE_1516	59	chr05	29958434	6e-11	90	55	61	1	59	15169083	15169023	0
NODE_1657	445	chr05	29958434	4e-97	91	255	280	1	270	17990523	17990802	0
NODE_1998	407	chr05	29958434	5e-41	86	139	161	1	153	17984100	17983940	0
NODE_2351	438	chr05	29958434	1e-41	100	87	87	352	438	17986358	17986444	0
NODE_2923	368	chr05	29958434	7e-37	94	97	103	1	103	17996226	17996328	0
NODE_2936	438	chr05	29958434	9e-43	92	119	129	1	129	17961011	17961139	0
NODE_3131	413	chr05	29958434	3e-33	87	117	134	281	409	17992401	17992534	0
NODE_3181	97	chr05	29958434	9e-30	93	87	94	1	94	9147103	9147196	0
NODE_3337	3895	chr05	29958434	4e-22	96	65	68	383	450	290420	290487	0
NODE_3839	89	chr05	29958434	1e-19	94	61	65	18	82	17970359	17970295	0
NODE_4160	73	chr05	29958434	2e-11	97	38	39	5	43	17248511	17248549	0
NODE_4342	1436	chr05	29958434	4e-26	100	62	62	1375	1436	5846088	5846149	0
NODE_4410	128	chr05	29958434	5e-29	100	65	65	1	65	17205878	17205942	0
NODE_4512	379	chr05	29958434	3e-33	94	91	97	1	97	17957042	17957133	0
NODE_4897	644	chr05	29958434	2e-44	99	95	96	230	325	5292847	5292752	0
NODE_4914	102	chr05	29958434	2e-34	93	95	102	1	102	27988428	27988327	0
NODE_4954	655	chr05	29958434	8e-41	95	104	110	1	110	13142912	13142803	0
NODE_5048	101	chr05	29958434	6e-37	95	97	102	1	101	17982700	17982801	0
NODE_5087	405	chr05	29958434	6e-56	95	132	139	1	139	17960473	17960611	0
NODE_5177	1393	chr05	29958434	5e-56	94	145	155	681	835	17984901	17985053	0
NODE_5630	378	chr05	29958434	4e-35	97	88	91	1	91	17989735	17989823	0
NODE_5663	88	chr05	29958434	5e-25	93	82	88	1	88	17985315	17985398	0
NODE_5759	57	chr05	29958434	5e-11	92	46	50	8	57	11374635	11374586	0
NODE_5845	343	chr05	29958434	2e-34	93	100	108	1	104	17959309	17959416	0
NODE_5885	91	chr05	29958434	1e-34	95	89	94	1	89	17207072	17207165	0
NODE_6014	107	chr05	29958434	2e-43	100	89	89	1	89	7864162	7864074	0
NODE_77	112	chr06	31248787	6e-19	87	90	103	1	103	8533702	8533602	0
NODE_174	256	chr06	31248787	2e-82	95	182	191	1	191	10480541	10480731	0
NODE_263	104	chr06	31248787	1e-16	96	50	52	52	103	22973437	22973386	0
NODE_496	203	chr06	31248787	1e-36	91	125	138	22	158	22698847	22698983	13
NODE_510	103	chr06	31248787	2e-34	93	98	105	1	103	23410136	23410240	0
NODE_534	132	chr06	31248787	9e-37	89	118	132	1	132	23404885	23404761	0
NODE_720	93	chr06	31248787	2e-21	98	55	56	1	56	10730463	10730518	0
NODE_819	93	chr06	31248787	5e-28	99	66	67	1	67	23550191	23550257	0
NODE_837	66	chr06	31248787	7e-20	100	49	49	1	49	10405340	10405292	0
NODE_900	1457	chr06	31248787	8e-46	92	128	139	822	960	23049850	23049712	0
NODE_1015	87	chr06	31248787	3e-35	97	84	87	1	87	18747467	18747381	46
NODE_1068	94	chr06	31248787	1e-28	91	86	94	1	94	21302550	21302636	0
NODE_1278	86	chr06	31248787	6e-15	100	41	41	6	46	10586912	10586872	0
NODE_1323	403	chr06	31248787	2e-22	94	67	71	2	72	23415553	23415483	0
NODE_1448	67	chr06	31248787	3e-28	99	66	67	1	67	11155796	11155730	0
NODE_1463	86	chr06	31248787	5e-31	95	82	86	1	86	22695010	22695092	0
NODE_1490	79	chr06	31248787	2e-14	89	64	72	5	76	22711958	22711887	72
NODE_1606	443	chr06	31248787	2e-37	94	99	105	343	443	23380374	23380270	0
NODE_1642	399	chr06	31248787	3e-11	94	45	48	352	399	23404513	23404560	0
NODE_1700	76	chr06	31248787	1e-15	96	48	50	6	55	22525765	22525716	0
NODE_1818	1839	chr06	31248787	7e-90	88	319	364	989	1333	23603585	23603223	0
NODE_2040	87	chr06	31248787	5e-31	100	68	68	1	68	10355708	10355775	0
NODE_2106	394	chr06	31248787	7e-37	93	103	111	1	111	18748011	18747901	111
NODE_2261	1015	chr06	31248787	2e-54	95	127	133	1	133	10387760	10387628	0
NODE_2345	386	chr06	31248787	2e-34	99	78	79	1	79	10552351	10552429	0
NODE_2383	104	chr06	31248787	2e-33	100	72	72	1	72	10382809	10382738	0
NODE_2438	1486	chr06	31248787	2e-74	94	184	195	758	951	22869612	22869805	0
NODE_2453	385	chr06	31248787	7e-37	97	96	99	1	97	11662069	11661971	0
NODE_2470	377	chr06	31248787	1e-22	96	67	70	308	377	10382319	10382386	0
NODE_2472	89	chr06	31248787	5e-25	98	61	62	28	89	23416463	23416524	0
NODE_2620	177	chr06	31248787	4e-67	93	174	188	1	177	10584720	10584906	0
NODE_2656	90	chr06	31248787	3e-14	100	40	40	51	90	10485859	10485898	0
NODE_2693	2311	chr06	31248787	3e-12	84	90	107	1501	1607	22994321	22994427	0
NODE_2711	79	chr06	31248787	9e-17	90	65	72	5	76	22711958	22711887	72
NODE_2819	95	chr06	31248787	1e-41	100	86	86	1	86	22813530	22813445	0
NODE_2848	116	chr06	31248787	8e-43	94	109	116	1	116	22796208	22796323	0
NODE_2886	93	chr06	31248787	1e-22	90	71	79	1	79	22661290	22661212	0
NODE_2931	455	chr06	31248787	5e-38	97	93	96	362	455	22845945	22845850	0
NODE_2938	443	chr06	31248787	4e-60	94	145	154	1	154	22859789	22859942	0
NODE_2974	98	chr06	31248787	6e-34	94	94	100	1	98	23442789	23442690	0
NODE_3080	434	chr06	31248787	1e-63	94	163	174	12	181	23374422	23374249	0
NODE_3162	465	chr06	31248787	1e-48	94	120	127	1	127	22954041	22954167	0
NODE_3339	87	chr06	31248787	2e-30	96	76	79	9	87	10480246	10480168	0
NODE_3433	442	chr06	31248787	1e-69	92	182	198	1	198	22940220	22940417	0
NODE_3484	92	chr06	31248787	5e-22	90	80	89	1	89	10550192	10550280	73
NODE_3561	411	chr06	31248787	3e-48	91	136	149	1	142	23395851	23395995	0
NODE_3585	126	chr06	31248787	6e-13	91	53	58	40	97	23020120	23020063	58
NODE_3643	109	chr06	31248787	5e-41	95	100	105	5	109	10390022	10389918	0
NODE_3646	387	chr06	31248787	1e-26	92	93	101	290	387	23467648	23467553	0
NODE_3706	770	chr06	31248787	5e-64	93	161	173	4	176	22939447	22939619	0
NODE_3721	694	chr06	31248787	5e-70	92	190	207	267	473	23408992	23409197	0
NODE_3738	588	chr06	31248787	2e-59	91	168	185	175	359	22823591	22823407	0
NODE_3811	653	chr06	31248787	1e-18	87	87	100	293	386	3131998	3132097	0
NODE_3822	399	chr06	31248787	2e-34	96	87	91	309	399	3132694	3132604	0
NODE_3826	116	chr06	31248787	2e-40	99	87	88	1	88	10488084	10488171	0
NODE_3832	96	chr06	31248787	2e-33	95	87	92	1	92	10273935	10273844	0
NODE_4016	87	chr06	31248787	5e-37	98	84	86	1	86	22936222	22936137	0
NODE_4089	868	chr06	31248787	1e-55	87	199	229	421	649	22699830	22700046	0
NODE_4100	103	chr06	31248787	1e-35	100	76	76	1	76	21476888	21476813	0
NODE_4135	1074	chr06	31248787	2e-24	98	62	63	1	63	23043154	23043216	0
NODE_4170	87	chr06	31248787	4e-13	87	71	82	6	87	3559438	3559519	0
NODE_4200	120	chr06	31248787	8e-37	92	110	120	4	120	18747454	18747573	120
NODE_4255	96	chr06	31248787	2e-33	94	90	96	1	96	22796426	22796331	0
NODE_4258	919	chr06	31248787	2e-60	93	155	167	476	642	22848295	22848129	0
NODE_4322	89	chr06	31248787	4e-19	100	48	48	1	48	25172519	25172566	0
NODE_4362	390	chr06	31248787	5e-38	99	84	85	306	390	3539159	3539243	0
NODE_4447	153	chr06	31248787	6e-63	95	147	154	1	153	10683197	10683044	0
NODE_4495	979	chr06	31248787	1e-37	84	191	227	279	505	11152429	11152652	0
NODE_4567	110	chr06	31248787	6e-31	95	82	86	1	86	3663743	3663661	0
NODE_4712	462	chr06	31248787	1e-51	88	173	197	2	196	23595957	23595763	0
NODE_4767	95	chr06	31248787	2e-27	100	62	62	1	62	10567558	10567619	0
NODE_4853	98	chr06	31248787	5e-25	90	89	99	1	98	5174474	5174377	0
NODE_4888	398	chr06	31248787	8e-40	100	84	84	1	84	5174743	5174826	0
NODE_4955	101	chr06	31248787	6e-40	98	89	91	1	91	10394129	10394219	0
NODE_5007	575	chr06	31248787	1e-36	100	79	79	497	575	3295458	3295380	0
NODE_5154	95	chr06	31248787	3e-29	97	71	73	1	73	30590248	30590176	0
NODE_5447	629	chr06	31248787	6e-51	90	149	166	261	411	22697755	22697590	0
NODE_5540	380	chr06	31248787	8e-52	90	151	167	214	380	23377408	23377563	0
NODE_5594	147	chr06	31248787	2e-50	92	134	145	3	147	22865435	22865291	0
NODE_5613	530	chr06	31248787	1e-100	87	314	360	201	530	22847732	22847373	0
NODE_5686	360	chr06	31248787	2e-21	100	53	53	1	53	22700700	22700648	0
NODE_5915	677	chr06	31248787	3e-34	94	97	103	1	102	3141201	3141303	0
NODE_5947	98	chr06	31248787	3e-26	96	69	72	27	98	22827646	22827575	0
NODE_6035	114	chr06	31248787	4e-17	100	45	45	1	45	3652807	3652851	0
NODE_6129	91	chr06	31248787	8e-30	94	89	95	1	91	22860709	22860802	0
NODE_6153	114	chr06	31248787	4e-20	100	50	50	1	50	21381314	21381363	0
NODE_6233	889	chr06	31248787	4e-62	95	157	166	510	673	23379133	23379293	2
NODE_6312	88	chr06	31248787	5e-28	94	83	88	1	88	23377940	23377858	0
NODE_6387	1351	chr06	31248787	1e-125	90	344	381	976	1351	23599094	23598717	34
NODE_6483	905	chr06	31248787	3e-50	87	213	245	343	577	22698835	22698593	64
NODE_6525	640	chr06	31248787	1e-119	91	318	351	290	640	23606456	23606800	0
NODE_6607	92	chr06	31248787	2e-30	100	67	67	1	67	21544006	21544072	0
NODE_342	367	chr07	29697621	4e-32	95	83	87	1	87	20815465	20815379	0
NODE_416	936	chr07	29697621	2e-45	96	109	114	823	936	22277662	22277775	0
NODE_512	92	chr07	29697621	1e-19	100	49	49	18	66	20918222	20918270	0
NODE_776	92	chr07	29697621	2e-42	99	90	91	2	92	20787410	20787500	0
NODE_863	573	chr07	29697621	1e-112	88	331	375	1	364	25101385	25101031	0
NODE_867	115	chr07	29697621	6e-16	83	77	93	1	93	22420930	22421022	0
NODE_908	385	chr07	29697621	5e-41	100	86	86	1	86	23011991	23011906	0
NODE_967	401	chr07	29697621	3e-42	100	88	88	1	88	21051096	21051009	0
NODE_1028	399	chr07	29697621	2e-43	100	90	90	1	90	21518991	21518902	0
NODE_1128	428	chr07	29697621	8e-80	91	224	246	1	245	20811628	20811866	0
NODE_1350	128	chr07	29697621	4e-20	85	113	133	3	128	1240037	1240169	0
NODE_1374	524	chr07	29697621	1e-131	86	469	543	1	524	21668712	21669250	0
NODE_1570	99	chr07	29697621	5e-25	94	73	78	1	78	21465336	21465413	0
NODE_1596	378	chr07	29697621	1e-22	98	58	59	320	378	21104015	21103957	0
NODE_1931	1103	chr07	29697621	5e-74	93	188	202	621	820	20824282	20824479	0
NODE_2133	1012	chr07	29697621	1e-86	95	196	207	806	1012	21434882	21434676	0
NODE_2201	406	chr07	29697621	7e-34	100	74	74	333	406	18352697	18352624	0
NODE_2302	626	chr07	29697621	1e-30	96	81	84	1	84	21470573	21470654	0
NODE_2353	89	chr07	29697621	2e-30	96	87	91	1	89	21345014	21344924	0
NODE_2638	373	chr07	29697621	8e-12	87	74	85	1	85	13265565	13265648	0
NODE_2779	93	chr07	29697621	4e-41	100	85	85	1	85	22839051	22839135	0
NODE_2963	609	chr07	29697621	1e-33	92	101	110	489	598	5491223	5491114	0
NODE_2969	1444	chr07	29697621	9e-58	87	200	231	260	476	20810919	20810693	0
NODE_2982	110	chr07	29697621	4e-38	94	101	108	2	109	20811477	20811584	0
NODE_3101	689	chr07	29697621	5e-39	90	115	128	1	128	20815982	20816109	0
NODE_3157	416	chr07	29697621	1e-29	95	79	83	37	119	21513742	21513660	0
NODE_3194	379	chr07	29697621	3e-30	100	68	68	312	379	21051268	21051201	0
NODE_3239	117	chr07	29697621	1e-23	89	95	107	7	111	19517175	19517276	0
NODE_3258	937	chr07	29697621	1e-165	89	458	515	170	673	20971706	20971224	0
NODE_3277	61	chr07	29697621	4e-15	93	57	61	2	61	20870523	20870463	61
NODE_3281	98	chr07	29697621	6e-31	100	68	68	1	68	23159802	23159869	0
NODE_3345	137	chr07	29697621	7e-56	95	133	140	1	137	20808901	20808762	0
NODE_3349	495	chr07	29697621	1e-29	93	92	99	1	99	21668485	21668388	0
NODE_3353	92	chr07	29697621	3e-26	97	66	68	1	68	21309032	21308965	0
NODE_3674	590	chr07	29697621	2e-25	92	83	90	1	90	21468987	21469073	0
NODE_3758	386	chr07	29697621	1e-38	98	88	90	1	90	20776097	20776008	0
NODE_3827	397	chr07	29697621	6e-25	88	105	120	1	111	21169732	21169851	0
NODE_3843	395	chr07	29697621	2e-40	99	88	89	307	395	20776966	20777054	0
NODE_3853	392	chr07	29697621	2e-31	100	70	70	323	392	23098248	23098179	0
NODE_3943	115	chr07	29697621	4e-29	90	104	115	1	115	20811393	20811503	0
NODE_4098	691	chr07	29697621	5e-67	94	166	176	282	453	21573371	21573196	0
NODE_4103	413	chr07	29697621	3e-39	97	92	95	319	413	20809159	20809065	0
NODE_4110	478	chr07	29697621	7e-50	90	142	158	321	478	20966223	20966066	0
NODE_4279	137	chr07	29697621	7e-19	96	54	56	1	56	21465134	21465189	0
NODE_4308	95	chr07	29697621	4e-38	95	95	100	1	95	21073552	21073651	0
NODE_4341	574	chr07	29697621	5e-45	98	99	101	244	344	20790856	20790756	0
NODE_4505	398	chr07	29697621	1e-19	93	65	70	329	398	21148335	21148266	0
NODE_4511	98	chr07	29697621	2e-24	91	71	78	1	78	21638649	21638726	0
NODE_4532	156	chr07	29697621	2e-47	90	142	157	2	156	20873984	20873828	0
NODE_4533	87	chr07	29697621	2e-30	94	82	87	1	87	20873688	20873769	0
NODE_4540	370	chr07	29697621	3e-42	93	117	126	1	123	21509118	21509243	0
NODE_4584	410	chr07	29697621	5e-41	100	86	86	1	86	20973774	20973859	0
NODE_4602	89	chr07	29697621	1e-31	96	85	89	1	89	21415762	21415849	0
NODE_4675	391	chr07	29697621	1e-38	97	91	94	1	94	22429422	22429515	0
NODE_4682	1025	chr07	29697621	1e-71	89	214	240	179	418	20825533	20825769	0
NODE_4743	94	chr07	29697621	2e-46	100	94	94	1	94	26560231	26560138	0
NODE_4749	580	chr07	29697621	3e-46	88	147	168	234	400	21508718	21508571	0
NODE_4802	194	chr07	29697621	1e-27	92	77	84	1	84	22920973	22920890	0
NODE_5008	726	chr07	29697621	2e-41	100	87	87	640	726	21443996	21443910	0
NODE_5055	88	chr07	29697621	3e-23	90	79	88	1	88	25308273	25308352	0
NODE_5081	768	chr07	29697621	1e-36	84	174	208	351	548	20779026	20779231	0
NODE_5092	87	chr07	29697621	1e-19	95	58	61	27	87	21324548	21324488	0
NODE_5108	89	chr07	29697621	7e-18	98	49	50	1	50	25193286	25193335	0
NODE_5133	483	chr07	29697621	3e-61	92	173	188	1	187	21466291	21466477	0
NODE_5210	667	chr07	29697621	1e-64	91	183	201	297	497	20965621	20965428	18
NODE_5328	812	chr07	29697621	3e-28	89	100	112	276	386	20814495	20814604	0
NODE_5453	366	chr07	29697621	2e-34	98	81	83	1	83	22908515	22908433	0
NODE_5589	116	chr07	29697621	6e-19	96	54	56	61	116	13265764	13265709	0
NODE_5699	471	chr07	29697621	2e-47	94	121	129	343	471	21093745	21093873	0
NODE_5702	734	chr07	29697621	1e-39	94	105	112	391	502	20875531	20875420	0
NODE_5801	1726	chr07	29697621	4e-85	92	213	231	473	696	21507595	21507365	0
NODE_5837	104	chr07	29697621	6e-31	96	77	80	4	83	21669810	21669889	0
NODE_5897	571	chr07	29697621	6e-63	96	152	159	235	391	20963146	20962988	0
NODE_6222	387	chr07	29697621	1e-44	95	112	118	1	118	20815111	20815225	0
NODE_6339	89	chr07	29697621	7e-27	92	82	89	1	89	21302984	21302896	0
NODE_6367	88	chr07	29697621	1e-40	99	87	88	1	88	21512902	21512989	0
NODE_6450	114	chr07	29697621	1e-32	89	102	114	1	114	22918084	22918195	0
NODE_40	681	chr08	28443022	5e-42	99	91	92	1	92	3046066	3045975	0
NODE_132	57	chr08	28443022	1e-24	100	57	57	1	57	4310170	4310114	0
NODE_134	77	chr08	28443022	2e-26	94	76	81	1	77	4310227	4310147	0
NODE_356	131	chr08	28443022	2e-40	94	103	110	29	131	2812855	2812964	0
NODE_605	373	chr08	28443022	3e-39	99	86	87	1	87	4390404	4390490	0
NODE_814	57	chr08	28443022	9e-13	91	52	57	1	57	5549370	5549314	0
NODE_958	62	chr08	28443022	7e-23	97	60	62	1	62	4310113	4310174	0
NODE_1042	386	chr08	28443022	2e-25	98	63	64	323	386	14497605	14497542	0
NODE_1153	73	chr08	28443022	8e-11	95	40	42	32	73	12926226	12926185	0
NODE_1187	88	chr08	28443022	6e-15	94	50	53	36	88	15014620	15014672	0
NODE_1193	402	chr08	28443022	5e-41	91	124	136	1	133	20156947	20156812	0
NODE_1300	100	chr08	28443022	6e-34	100	73	73	1	73	19676945	19676873	0
NODE_1538	398	chr08	28443022	4e-29	95	78	82	317	398	20134024	20134105	0
NODE_1553	57	chr08	28443022	3e-22	98	56	57	1	57	4310170	4310114	0
NODE_1746	430	chr08	28443022	2e-52	94	137	145	1	143	5320380	5320236	0
NODE_1888	422	chr08	28443022	4e-48	94	126	134	5	137	20160128	20159995	0
NODE_2359	92	chr08	28443022	2e-15	86	77	90	4	92	16256550	16256461	0
NODE_2387	366	chr08	28443022	2e-37	96	92	96	271	366	5319435	5319530	0
NODE_2415	94	chr08	28443022	1e-28	100	64	64	31	94	20145672	20145735	0
NODE_2512	2784	chr08	28443022	3e-13	93	57	61	912	971	26182232	26182292	0
NODE_2531	763	chr08	28443022	3e-53	86	207	240	534	763	4317202	4316967	0
NODE_2806	390	chr08	28443022	1e-38	93	106	114	277	390	20190985	20191098	0
NODE_2878	88	chr08	28443022	2e-33	98	78	80	9	88	15020344	15020265	0
NODE_2907	57	chr08	28443022	4e-15	94	50	53	1	53	12946031	12946083	53
NODE_3066	3549	chr08	28443022	6e-67	86	251	291	1771	2061	665874	666164	0
NODE_3316	382	chr08	28443022	2e-25	100	60	60	323	382	14761402	14761343	0
NODE_3432	419	chr08	28443022	1e-44	92	120	130	1	130	20186405	20186527	0
NODE_3474	674	chr08	28443022	2e-38	94	105	112	302	410	4310694	4310583	0
NODE_3502	388	chr08	28443022	2e-27	100	63	63	1	63	20248484	20248422	0
NODE_3529	128	chr08	28443022	1e-29	100	66	66	28	93	2812710	2812775	41
NODE_3551	1168	chr08	28443022	3e-63	95	153	161	1	157	15021099	15021258	0
NODE_3654	642	chr08	28443022	5e-48	88	160	182	174	354	16257987	16257806	0
NODE_3690	60	chr08	28443022	2e-14	93	55	59	2	60	19720262	19720318	0
NODE_3951	138	chr08	28443022	6e-41	90	124	138	1	138	15056369	15056233	0
NODE_4112	100	chr08	28443022	3e-17	100	45	45	1	45	27530384	27530428	0
NODE_4204	133	chr08	28443022	3e-49	94	123	131	3	133	20189682	20189552	0
NODE_4266	87	chr08	28443022	2e-18	95	56	59	29	87	20184960	20184902	0
NODE_4302	152	chr08	28443022	2e-56	92	147	160	1	152	5327756	5327597	0
NODE_4307	1169	chr08	28443022	2e-36	100	79	79	1	79	3945726	3945648	0
NODE_4351	90	chr08	28443022	2e-21	96	65	68	1	67	20443611	20443678	0
NODE_4373	163	chr08	28443022	4e-36	94	95	101	45	145	20184780	20184880	20
NODE_4482	105	chr08	28443022	2e-27	98	65	66	3	68	4309873	4309938	0
NODE_4543	57	chr08	28443022	4e-15	94	50	53	5	57	6751419	6751367	0
NODE_4719	86	chr08	28443022	3e-32	95	82	86	1	86	15022357	15022442	0
NODE_4873	355	chr08	28443022	2e-24	100	58	58	1	58	6012453	6012510	0
NODE_4934	97	chr08	28443022	9e-33	95	90	95	1	94	20192603	20192697	0
NODE_4965	382	chr08	28443022	2e-37	91	122	134	1	125	20192415	20192548	0
NODE_5287	1178	chr08	28443022	8e-64	88	206	235	259	492	20151196	20151430	0
NODE_5401	422	chr08	28443022	1e-54	94	138	147	1	147	5364965	5365108	0
NODE_5575	358	chr08	28443022	2e-34	95	90	95	264	358	15015010	15014916	4
NODE_5598	92	chr08	28443022	2e-27	100	62	62	1	62	14965215	14965154	0
NODE_5614	672	chr08	28443022	1e-45	92	137	149	1	143	2813618	2813472	0
NODE_5627	675	chr08	28443022	8e-38	93	109	117	565	675	20185824	20185708	0
NODE_5696	99	chr08	28443022	9e-33	100	71	71	1	71	14970376	14970306	0
NODE_5789	134	chr08	28443022	3e-33	87	116	133	2	134	5319581	5319701	0
NODE_6073	57	chr08	28443022	9e-13	91	52	57	1	57	6751377	6751433	0
NODE_6226	90	chr08	28443022	4e-16	98	46	47	1	47	5346723	5346769	0
NODE_6286	125	chr08	28443022	2e-34	99	77	78	10	87	3459259	3459336	0
NODE_6427	89	chr08	28443022	6e-12	86	56	65	1	65	5346537	5346601	0
NODE_6459	388	chr08	28443022	1e-35	91	111	122	1	118	3959034	3958918	0
NODE_6518	94	chr08	28443022	5e-22	87	82	94	1	94	28084223	28084304	0
NODE_3048	117	chr09	23012720	6e-13	94	47	50	30	79	3485708	3485757	0
NODE_3410	118	chr09	23012720	3e-39	100	82	82	1	82	20398472	20398553	0
NODE_4252	394	chr09	23012720	1e-35	100	77	77	1	77	15854317	15854393	0
NODE_6047	365	chr09	23012720	8e-12	86	73	85	24	108	14827193	14827109	0
NODE_406	379	chr10	23207287	4e-26	95	73	77	1	77	2105550	2105474	0
NODE_493	82	chr10	23207287	9e-14	98	42	43	12	54	3536954	3536996	0
NODE_599	538	chr10	23207287	4e-39	100	83	83	456	538	13042090	13042172	0
NODE_1054	95	chr10	23207287	5e-22	100	53	53	1	53	16638527	16638475	0
NODE_1917	106	chr10	23207287	5e-16	100	43	43	64	106	18743695	18743737	0
NODE_2784	786	chr10	23207287	9e-38	100	81	81	1	81	11751610	11751530	0
NODE_2844	406	chr10	23207287	7e-28	95	80	84	323	406	2106289	2106371	0
NODE_3601	390	chr10	23207287	2e-40	94	106	113	271	383	2097932	2098044	0
NODE_3683	468	chr10	23207287	2e-40	100	85	85	1	85	18354494	18354410	0
NODE_3885	625	chr10	23207287	1e-45	87	172	198	226	422	2656532	2656715	0
NODE_4128	154	chr10	23207287	1e-26	98	64	65	90	154	2248740	2248676	0
NODE_4179	124	chr10	23207287	2e-12	96	43	45	1	45	2671555	2671511	0
NODE_4374	115	chr10	23207287	2e-40	94	102	108	1	108	2595219	2595112	0
NODE_5145	125	chr10	23207287	1e-23	89	81	91	1	90	4710404	4710314	0
NODE_5607	157	chr10	23207287	3e-21	98	55	56	96	151	2671444	2671499	0
NODE_5681	401	chr10	23207287	3e-33	100	73	73	329	401	11324493	11324421	0
NODE_5913	105	chr10	23207287	7e-40	95	98	103	3	105	2103171	2103273	0
NODE_5983	127	chr10	23207287	2e-49	94	120	127	1	127	2110553	2110427	0
NODE_6228	91	chr10	23207287	1e-28	93	85	91	1	91	2100480	2100392	0
NODE_6242	360	chr10	23207287	3e-39	98	89	91	270	360	2212486	2212576	0
NODE_6481	91	chr10	23207287	5e-22	90	84	93	1	91	2515241	2515153	0
NODE_6691	636	chr10	23207287	5e-39	97	92	95	5	99	2129410	2129316	0
NODE_103	831	chr11	29021106	1e-143	88	447	510	278	787	28453178	28452669	0
NODE_130	477	chr11	29021106	8e-28	94	80	85	1	85	28356940	28357020	42
NODE_177	384	chr11	29021106	7e-34	98	80	82	1	82	4529331	4529412	0
NODE_282	163	chr11	29021106	7e-69	95	155	163	1	163	6912415	6912259	0
NODE_302	124	chr11	29021106	6e-19	85	105	124	1	124	27282844	27282967	0
NODE_343	104	chr11	29021106	3e-42	95	104	110	1	104	27403056	27402947	0
NODE_400	150	chr11	29021106	2e-34	88	128	146	5	150	27270080	27270225	146
NODE_407	750	chr11	29021106	8e-26	86	124	145	1	145	28451527	28451383	0
NODE_503	196	chr11	29021106	2e-29	88	114	130	67	196	28435896	28436025	0
NODE_522	338	chr11	29021106	4e-38	89	153	172	139	307	28160816	28160652	165
NODE_547	325	chr11	29021106	3e-11	89	57	64	262	325	28451383	28451446	0
NODE_598	68	chr11	29021106	8e-23	95	63	66	3	68	28437666	28437731	0
NODE_664	110	chr11	29021106	4e-20	89	80	90	21	110	28452380	28452469	0
NODE_666	407	chr11	29021106	4e-23	91	70	77	1	77	7085150	7085074	0
NODE_685	187	chr11	29021106	2e-51	89	166	187	1	187	28436354	28436168	0
NODE_729	84	chr11	29021106	1e-22	92	72	78	1	78	28436368	28436445	0
NODE_734	423	chr11	29021106	2e-59	93	154	165	5	169	4438203	4438040	0
NODE_757	190	chr11	29021106	4e-15	88	69	78	1	78	28451960	28451883	0
NODE_759	91	chr11	29021106	6e-37	97	87	90	1	90	28344840	28344751	13
NODE_930	85	chr11	29021106	4e-13	88	65	74	12	85	28452633	28452560	0
NODE_1010	481	chr11	29021106	8e-28	92	85	92	1	92	969653	969562	0
NODE_1036	85	chr11	29021106	6e-12	98	43	44	17	60	5926746	5926704	0
NODE_1050	236	chr11	29021106	5e-15	86	81	94	1	94	28435619	28435526	0
NODE_1151	142	chr11	29021106	5e-20	84	119	142	1	142	28436141	28436000	0
NODE_1176	1142	chr11	29021106	1e-59	93	158	170	587	755	4694906	4694737	170
NODE_1181	599	chr11	29021106	2e-44	89	144	161	439	599	5997240	5997084	0
NODE_1214	395	chr11	29021106	8e-43	90	129	143	260	395	4432406	4432548	0
NODE_1237	262	chr11	29021106	7e-73	90	216	240	1	237	27225848	27225609	0
NODE_1265	127	chr11	29021106	9e-43	93	115	124	4	127	28452548	28452425	0
NODE_1266	242	chr11	29021106	4e-77	90	218	242	1	242	28435786	28436027	0
NODE_1299	510	chr11	29021106	1e-63	93	175	188	322	507	4431883	4432069	0
NODE_1371	105	chr11	29021106	1e-13	88	66	75	30	104	28451826	28451752	0
NODE_1372	204	chr11	29021106	1e-30	83	170	204	1	204	28451505	28451708	0
NODE_1378	103	chr11	29021106	2e-18	95	56	59	5	63	28435552	28435494	0
NODE_1562	225	chr11	29021106	2e-57	88	197	225	1	225	28435995	28435771	0
NODE_1629	380	chr11	29021106	1e-26	85	112	131	258	380	4695242	4695372	131
NODE_1674	102	chr11	29021106	1e-31	96	78	81	1	81	27344933	27344853	0
NODE_1724	57	chr11	29021106	3e-12	98	39	40	1	40	12039761	12039722	40
NODE_1725	107	chr11	29021106	3e-11	97	38	39	1	39	12040013	12040051	39
NODE_1737	405	chr11	29021106	1e-32	95	89	94	312	405	4380912	4380822	0
NODE_1840	57	chr11	29021106	9e-13	91	52	57	1	57	28435712	28435656	0
NODE_1841	109	chr11	29021106	1e-22	87	93	107	3	109	4504769	4504664	0
NODE_1844	78	chr11	29021106	6e-15	88	68	77	2	78	28451682	28451758	0
NODE_1860	124	chr11	29021106	2e-12	85	83	98	3	100	28436519	28436426	0
NODE_1980	57	chr11	29021106	2e-19	96	54	56	1	56	28435694	28435749	0
NODE_2002	472	chr11	29021106	1e-26	95	74	78	14	91	4505371	4505294	0
NODE_2010	429	chr11	29021106	1e-54	95	135	142	1	137	4436662	4436521	0
NODE_2039	87	chr11	29021106	1e-31	95	81	85	1	85	4729893	4729809	0
NODE_2090	135	chr11	29021106	1e-23	87	101	116	3	118	28436364	28436249	0
NODE_2126	409	chr11	29021106	1e-41	100	87	87	323	409	16316192	16316106	0
NODE_2131	70	chr11	29021106	7e-14	98	42	43	1	43	12039666	12039708	0
NODE_2198	105	chr11	29021106	3e-36	93	98	105	1	105	27282675	27282571	0
NODE_2202	82	chr11	29021106	6e-12	98	39	40	1	40	12039769	12039730	40
NODE_2207	367	chr11	29021106	3e-42	100	88	88	1	88	26220666	26220753	0
NODE_2214	722	chr11	29021106	3e-53	90	150	166	567	722	7015313	7015148	0
NODE_2218	110	chr11	29021106	5e-41	94	103	109	1	109	27270053	27270161	86
NODE_2340	417	chr11	29021106	1e-63	91	169	185	14	189	4437264	4437084	0
NODE_2374	424	chr11	29021106	5e-35	93	100	108	1	108	6941435	6941328	0
NODE_2375	158	chr11	29021106	1e-39	89	141	159	1	158	28451600	28451758	0
NODE_2377	727	chr11	29021106	1e-39	100	84	84	567	650	28131345	28131428	0
NODE_2391	382	chr11	29021106	3e-30	100	68	68	315	382	28739410	28739343	0
NODE_2462	407	chr11	29021106	1e-35	100	77	77	331	407	14336907	14336831	0
NODE_2592	356	chr11	29021106	1e-50	87	183	210	1	210	28451600	28451809	0
NODE_2593	71	chr11	29021106	3e-16	90	64	71	1	71	28435611	28435541	0
NODE_2665	409	chr11	29021106	2e-46	95	114	120	1	116	27315912	27316031	0
NODE_2685	170	chr11	29021106	6e-63	95	142	149	22	170	6889415	6889273	19
NODE_2688	68	chr11	29021106	2e-20	94	62	66	1	66	28437731	28437666	0
NODE_2698	88	chr11	29021106	7e-18	91	70	77	14	88	7738124	7738048	0
NODE_2719	399	chr11	29021106	1e-41	94	108	115	1	115	6021848	6021734	0
NODE_2801	370	chr11	29021106	1e-35	100	77	77	1	77	4793395	4793319	0
NODE_2843	87	chr11	29021106	5e-40	99	86	87	1	87	4931674	4931588	0
NODE_2883	436	chr11	29021106	1e-17	100	47	47	390	436	16926281	16926327	0
NODE_2949	78	chr11	29021106	1e-15	88	69	78	1	78	28452987	28452910	0
NODE_3073	1518	chr11	29021106	4e-32	88	113	129	1	129	28781211	28781095	0
NODE_3090	120	chr11	29021106	2e-15	100	42	42	1	42	28133867	28133826	14
NODE_3095	63	chr11	29021106	2e-11	89	56	63	1	63	28451527	28451465	0
NODE_3113	376	chr11	29021106	2e-27	99	66	67	310	376	6892213	6892279	0
NODE_3129	735	chr11	29021106	3e-68	89	219	245	28	264	27605059	27604823	0
NODE_3175	115	chr11	29021106	5e-44	94	112	119	1	115	28369829	28369947	0
NODE_3275	399	chr11	29021106	2e-31	98	80	82	318	399	4375240	4375160	0
NODE_3321	117	chr11	29021106	7e-28	90	93	103	15	117	28451383	28451485	0
NODE_3406	387	chr11	29021106	2e-49	95	119	125	1	125	4526579	4526699	0
NODE_3622	514	chr11	29021106	1e-132	87	436	499	3	500	27281781	27281294	9
NODE_3627	81	chr11	29021106	9e-17	92	59	64	18	81	28451384	28451447	0
NODE_3658	657	chr11	29021106	3e-43	95	109	115	251	361	7147079	7147193	0
NODE_3684	393	chr11	29021106	1e-22	90	72	80	1	80	7619180	7619101	0
NODE_3711	449	chr11	29021106	7e-65	91	180	197	259	447	28012776	28012968	0
NODE_3728	88	chr11	29021106	4e-22	89	83	93	1	88	6919127	6919035	0
NODE_3754	88	chr11	29021106	5e-28	96	76	79	1	79	6884963	6884886	0
NODE_3759	88	chr11	29021106	2e-24	93	75	81	1	81	6895447	6895527	12
NODE_3761	1821	chr11	29021106	7e-53	90	180	199	644	842	4655987	4655798	190
NODE_3803	104	chr11	29021106	3e-20	87	89	102	3	104	28436519	28436418	0
NODE_3817	380	chr11	29021106	1e-35	96	91	95	3	97	4737951	4738042	0
NODE_3834	355	chr11	29021106	2e-55	87	200	230	1	230	8944244	8944473	0
NODE_3837	112	chr11	29021106	1e-41	96	98	102	11	112	27351191	27351292	0
NODE_3848	116	chr11	29021106	3e-45	95	110	116	1	116	27265230	27265115	0
NODE_3849	66	chr11	29021106	2e-20	94	62	66	1	66	28451485	28451420	0
NODE_3886	107	chr11	29021106	4e-23	89	88	99	9	107	28451189	28451287	0
NODE_3931	634	chr11	29021106	4e-52	89	157	177	438	606	27740370	27740204	0
NODE_3958	393	chr11	29021106	1e-56	93	142	152	1	152	27737669	27737518	0
NODE_3975	167	chr11	29021106	3e-34	88	125	142	26	167	28451485	28451626	0
NODE_3980	106	chr11	29021106	1e-16	100	44	44	1	44	5919819	5919862	0
NODE_4036	78	chr11	29021106	1e-22	92	72	78	1	78	28452469	28452392	0
NODE_4050	87	chr11	29021106	1e-19	96	55	57	1	57	27992726	27992670	0
NODE_4078	62	chr11	29021106	4e-18	94	58	62	1	62	28436438	28436377	0
NODE_4087	112	chr11	29021106	5e-41	100	85	85	1	85	26793546	26793630	0
NODE_4088	58	chr11	29021106	6e-14	93	51	55	1	55	23821867	23821921	0
NODE_4106	369	chr11	29021106	3e-36	96	90	94	276	369	28782207	28782300	0
NODE_4107	659	chr11	29021106	3e-25	90	79	88	1	88	5453689	5453776	0
NODE_4134	750	chr11	29021106	5e-64	94	152	161	546	706	28166102	28166262	0
NODE_4140	68	chr11	29021106	2e-26	97	66	68	1	68	27251282	27251215	0
NODE_4152	65	chr11	29021106	1e-12	89	58	65	1	65	28435734	28435798	0
NODE_4153	122	chr11	29021106	7e-22	86	104	121	2	122	28436184	28436064	0
NODE_4176	83	chr11	29021106	7e-24	89	82	92	1	83	12039986	12040077	70
NODE_4305	1682	chr11	29021106	2e-52	94	133	141	758	898	28343747	28343885	0
NODE_4313	119	chr11	29021106	1e-20	86	101	117	3	119	28435700	28435813	0
NODE_4370	426	chr11	29021106	3e-64	91	174	192	1	182	28785132	28784941	0
NODE_4491	425	chr11	29021106	3e-36	91	105	116	1	116	4574624	4574728	0
NODE_4503	650	chr11	29021106	2e-81	93	212	227	1	222	4974020	4974244	0
NODE_4576	374	chr11	29021106	2e-12	91	60	66	4	69	19864296	19864360	0
NODE_4611	355	chr11	29021106	2e-31	100	70	70	29	98	5486377	5486446	0
NODE_4632	71	chr11	29021106	1e-18	92	65	71	1	71	28436438	28436368	0
NODE_4647	58	chr11	29021106	6e-11	91	49	54	5	58	28435972	28436025	0
NODE_4663	376	chr11	29021106	9e-55	95	130	137	1	137	28357154	28357018	27
NODE_4708	98	chr11	29021106	9e-36	96	88	92	1	92	7018194	7018103	0
NODE_4713	114	chr11	29021106	3e-27	100	62	62	53	114	28360944	28361005	0
NODE_4727	410	chr11	29021106	5e-35	99	79	80	1	80	6934902	6934981	0
NODE_4755	87	chr11	29021106	3e-23	98	58	59	1	59	5487473	5487531	0
NODE_4816	102	chr11	29021106	1e-38	100	81	81	1	81	28845654	28845734	0
NODE_4836	60	chr11	29021106	3e-22	98	56	57	1	57	27844793	27844849	0
NODE_4848	136	chr11	29021106	4e-51	94	133	142	1	136	4734874	4735015	0
NODE_4858	659	chr11	29021106	3e-65	95	166	175	274	445	5925551	5925725	0
NODE_4864	384	chr11	29021106	1e-16	85	86	101	1	100	27676646	27676742	0
NODE_4911	96	chr11	29021106	1e-37	96	94	98	1	96	6944367	6944270	0
NODE_4936	70	chr11	29021106	5e-12	88	60	68	1	68	28435734	28435801	0
NODE_4961	1253	chr11	29021106	6e-40	90	130	144	1	134	28808184	28808325	0
NODE_4969	1045	chr11	29021106	0	91	590	645	284	922	28345779	28345141	130
NODE_5005	669	chr11	29021106	3e-43	93	117	126	266	391	4729135	4729260	0
NODE_5061	87	chr11	29021106	1e-25	92	80	87	1	87	27282722	27282808	0
NODE_5101	102	chr11	29021106	9e-24	89	84	94	1	94	27777528	27777620	0
NODE_5107	872	chr11	29021106	2e-63	93	160	172	262	433	28468286	28468115	19
NODE_5129	388	chr11	29021106	1e-38	94	99	105	1	99	7193240	7193136	0
NODE_5140	398	chr11	29021106	1e-38	100	82	82	1	82	17822602	17822521	0
NODE_5169	1906	chr11	29021106	1e-134	88	435	493	1415	1904	27281294	27281781	9
NODE_5184	122	chr11	29021106	5e-44	93	114	122	1	122	28451626	28451505	0
NODE_5263	78	chr11	29021106	2e-27	95	74	78	1	78	28452910	28452987	0
NODE_5277	85	chr11	29021106	4e-19	89	75	84	1	84	28451765	28451682	0
NODE_5288	96	chr11	29021106	2e-15	100	42	42	18	59	27995292	27995251	0
NODE_5297	66	chr11	29021106	5e-18	92	61	66	1	66	27272272	27272337	66
NODE_5320	365	chr11	29021106	2e-24	100	58	58	308	365	28002984	28002927	0
NODE_5337	428	chr11	29021106	4e-20	92	76	83	293	375	28082492	28082573	0
NODE_5359	88	chr11	29021106	7e-24	90	79	88	1	88	6915658	6915736	0
NODE_5379	96	chr11	29021106	1e-19	98	52	53	4	56	27827080	27827028	0
NODE_5414	1277	chr11	29021106	6e-71	87	259	298	267	549	28369221	28368924	0
NODE_5428	852	chr11	29021106	3e-87	91	234	256	423	678	25723324	25723070	0
NODE_5436	388	chr11	29021106	7e-31	95	81	85	1	85	27998274	27998190	0
NODE_5479	86	chr11	29021106	5e-34	97	85	88	1	86	5926219	5926306	0
NODE_5498	370	chr11	29021106	1e-29	94	93	99	1	98	7121676	7121579	0
NODE_5519	72	chr11	29021106	2e-33	100	72	72	1	72	27711609	27711538	0
NODE_5526	949	chr11	29021106	3e-38	98	88	90	860	949	7189505	7189594	0
NODE_5546	925	chr11	29021106	1e-117	88	357	406	297	689	27118437	27118033	22
NODE_5577	93	chr11	29021106	5e-31	95	80	84	1	84	27211394	27211477	0
NODE_5646	90	chr11	29021106	1e-34	100	74	74	17	90	5485856	5485929	0
NODE_5660	686	chr11	29021106	1e-39	97	95	98	294	391	28092298	28092392	0
NODE_5675	91	chr11	29021106	1e-28	93	82	88	4	91	28094136	28094049	0
NODE_5695	743	chr11	29021106	2e-38	86	134	155	1	155	4375608	4375741	0
NODE_5747	87	chr11	29021106	2e-30	94	82	87	1	87	4445350	4445436	0
NODE_5788	364	chr11	29021106	4e-29	94	81	86	1	86	6920387	6920472	0
NODE_5820	73	chr11	29021106	5e-12	100	36	36	1	36	4694772	4694737	36
NODE_5823	95	chr11	29021106	2e-30	94	83	88	1	84	28369371	28369284	0
NODE_5829	98	chr11	29021106	2e-33	98	78	80	1	80	5921177	5921256	0
NODE_5903	373	chr11	29021106	2e-30	95	84	88	5	91	4162825	4162738	0
NODE_5920	469	chr11	29021106	5e-38	98	87	89	1	89	7016873	7016961	0
NODE_5925	590	chr11	29021106	1e-39	94	105	112	242	353	28467021	28466910	0
NODE_5930	106	chr11	29021106	4e-41	94	105	112	1	106	7194218	7194107	0
NODE_5969	380	chr11	29021106	4e-23	100	56	56	1	56	4561686	4561741	0
NODE_6020	447	chr11	29021106	2e-46	86	157	182	1	181	4866279	4866098	0
NODE_6025	102	chr11	29021106	5e-22	100	53	53	50	102	27852316	27852264	0
NODE_6090	87	chr11	29021106	4e-25	89	86	97	1	87	27185357	27185453	0
NODE_6148	92	chr11	29021106	3e-29	94	80	85	2	86	18169880	18169964	0
NODE_6173	107	chr11	29021106	1e-41	94	106	113	1	107	4935310	4935422	0
NODE_6195	403	chr11	29021106	4e-32	97	77	79	325	403	4487140	4487062	0
NODE_6209	370	chr11	29021106	1e-16	86	86	100	5	93	4738118	4738217	0
NODE_6416	98	chr11	29021106	1e-28	99	67	68	26	93	5516773	5516840	66
NODE_6594	616	chr11	29021106	4e-27	92	88	96	282	373	4376766	4376671	0
NODE_6602	90	chr11	29021106	2e-42	100	87	87	1	87	12857963	12857877	0
NODE_866	805	chr12	27531856	5e-58	95	139	147	51	197	27108462	27108321	0
NODE_1115	94	chr12	27531856	1e-41	99	89	90	5	94	27083177	27083088	0
NODE_1136	142	chr12	27531856	2e-38	98	87	89	1	89	27125505	27125417	0
NODE_1369	98	chr12	27531856	5e-19	86	81	94	1	94	27053574	27053656	0
NODE_1551	95	chr12	27531856	1e-22	95	63	66	1	66	27081978	27082043	0
NODE_1556	105	chr12	27531856	4e-26	100	60	60	46	105	27083665	27083724	0
NODE_2027	1700	chr12	27531856	1e-123	85	476	561	1021	1562	27045362	27045921	0
NODE_2028	395	chr12	27531856	7e-34	98	80	82	314	395	27122743	27122824	0
NODE_2276	153	chr12	27531856	2e-50	92	140	153	1	153	19503182	19503334	0
NODE_2435	156	chr12	27531856	3e-21	88	104	118	4	117	5396838	5396722	0
NODE_2642	74	chr12	27531856	5e-12	100	36	36	1	36	26141959	26141924	0
NODE_2649	748	chr12	27531856	3e-62	95	146	154	330	483	27007506	27007353	0
NODE_2774	402	chr12	27531856	3e-76	92	200	218	1	214	27091242	27091025	0
NODE_2830	121	chr12	27531856	9e-15	93	53	57	2	58	18157294	18157350	0
NODE_2869	1519	chr12	27531856	2e-43	90	148	165	1238	1401	25685616	25685777	0
NODE_2965	95	chr12	27531856	6e-34	96	85	89	7	95	27041557	27041469	0
NODE_3156	114	chr12	27531856	4e-35	92	102	111	1	111	25690649	25690759	0
NODE_3238	395	chr12	27531856	2e-37	100	80	80	1	80	26985253	26985174	0
NODE_3344	72	chr12	27531856	5e-12	98	39	40	5	44	2085794	2085833	0
NODE_3400	654	chr12	27531856	2e-53	93	137	148	261	400	26989865	26989718	0
NODE_3513	379	chr12	27531856	2e-34	97	86	89	291	379	27126072	27125987	0
NODE_3855	426	chr12	27531856	4e-48	91	148	162	1	156	27023897	27023737	0
NODE_3977	173	chr12	27531856	3e-43	86	152	176	1	173	26989364	26989195	0
NODE_3989	1211	chr12	27531856	1e-110	97	237	244	974	1211	27061200	27060958	0
NODE_4048	63	chr12	27531856	6e-11	95	40	42	1	42	12027424	12027383	0
NODE_4343	610	chr12	27531856	2e-53	95	128	135	2	136	27059607	27059741	0
NODE_4652	388	chr12	27531856	2e-43	100	90	90	299	388	25727352	25727441	0
NODE_4660	509	chr12	27531856	2e-19	94	73	78	420	495	21135198	21135275	0
NODE_4854	604	chr12	27531856	2e-59	93	153	165	216	380	27097647	27097811	0
NODE_4876	99	chr12	27531856	9e-33	93	92	99	1	99	26994513	26994415	0
NODE_5229	394	chr12	27531856	3e-51	95	124	131	4	134	27025973	27026103	0
NODE_5237	373	chr12	27531856	2e-55	95	142	150	225	373	27085208	27085060	0
NODE_5324	102	chr12	27531856	1e-28	96	73	76	1	76	7031583	7031658	0
NODE_5418	86	chr12	27531856	6e-12	88	63	72	8	79	6774411	6774340	0
NODE_5517	646	chr12	27531856	7e-69	87	229	262	282	529	27092138	27091888	0
NODE_5556	111	chr12	27531856	4e-32	99	73	74	34	107	7030957	7031030	0
NODE_5572	870	chr12	27531856	1e-71	91	184	203	217	403	27047695	27047897	0
NODE_5685	422	chr12	27531856	1e-41	90	124	138	1	138	27028338	27028211	0
NODE_5708	1240	chr12	27531856	7e-46	96	120	125	1	124	27024963	27024843	0
NODE_5907	388	chr12	27531856	3e-33	100	73	73	316	388	14063489	14063417	0
NODE_5948	668	chr12	27531856	3e-37	100	80	80	589	668	27113324	27113403	0
NODE_5960	940	chr12	27531856	5e-89	93	225	243	511	753	27009185	27008954	11
NODE_6031	364	chr12	27531856	1e-22	86	101	118	1	112	27085554	27085668	0
NODE_6151	88	chr12	27531856	3e-26	93	85	91	1	88	27062797	27062887	0
NODE_6211	100	chr12	27531856	2e-24	89	92	103	1	100	25690742	25690844	0
NODE_6333	114	chr12	27531856	1e-32	99	74	75	1	75	408564	408638	0
Position and length of aligned regions in the Nipponbare genome sequence are shown from Target_start to Target_end, and bases. The number of bases that were not mapped to any region by reads is shown as depth = 0.

## Sheet: Kameji
Table S5. List of contigs similar to unique regions in the Nipponbare reference genome.
Kameji
Query	Contig length	Target	Target length	Evalue	%Identity	Identity	Overlap	Query_start	Query_end	Target_start	Target_end	depth=0 (base)
NODE_14	1443	chr01	43270923	1e-13	84	98	117	342	458	38305069	38304953	0
NODE_253	1321	chr01	43270923	1e-22	89	96	108	531	637	33091111	33091218	108
NODE_386	591	chr01	43270923	6e-29	100	66	66	526	591	43010837	43010902	0
NODE_531	73	chr01	43270923	5e-12	100	36	36	35	70	17127469	17127504	0
NODE_570	259	chr01	43270923	4e-31	89	108	121	10	130	15587095	15586975	0
NODE_737	109	chr01	43270923	2e-31	96	85	89	1	88	2595046	2595134	0
NODE_1104	61	chr01	43270923	6e-11	92	46	50	12	61	17997071	17997120	0
NODE_1265	444	chr01	43270923	3e-21	87	89	102	1	102	23103656	23103756	0
NODE_1563	143	chr01	43270923	3e-15	86	74	86	1	86	3204939	3205015	0
NODE_1721	96	chr01	43270923	5e-16	98	46	47	1	47	25362400	25362446	0
NODE_1939	444	chr01	43270923	7e-25	98	62	63	382	444	4637783	4637721	0
NODE_1953	284	chr01	43270923	2e-11	88	64	73	175	243	43269782	43269854	0
NODE_1956	570	chr01	43270923	9e-59	94	144	153	254	402	1514888	1515040	0
NODE_2024	144	chr01	43270923	2e-28	86	124	144	1	144	3070169	3070312	0
NODE_2143	442	chr01	43270923	6e-16	87	79	91	5	95	8697987	8697901	0
NODE_2449	106	chr01	43270923	2e-28	94	83	88	1	88	38076527	38076441	0
NODE_2605	861	chr01	43270923	1e-40	95	104	110	3	112	958965	958856	0
NODE_2627	459	chr01	43270923	3e-18	87	82	94	9	102	2580576	2580662	0
NODE_2684	116	chr01	43270923	4e-26	90	90	100	1	100	18743659	18743758	0
NODE_2743	102	chr01	43270923	6e-34	91	100	110	1	102	23102808	23102699	0
NODE_2854	116	chr01	43270923	2e-25	89	95	107	9	115	3434787	3434893	0
NODE_2904	1678	chr01	43270923	2e-22	100	56	56	1	56	10053400	10053455	0
NODE_2921	80	chr01	43270923	9e-11	85	57	67	14	80	7514537	7514471	0
NODE_2959	454	chr01	43270923	8e-31	100	69	69	1	69	1400864	1400796	0
NODE_3087	831	chr01	43270923	6e-36	90	107	119	395	501	1399817	1399935	0
NODE_3088	494	chr01	43270923	9e-34	94	92	98	397	494	744646	744743	0
NODE_3166	473	chr01	43270923	2e-31	99	73	74	1	74	843076	843003	0
NODE_3248	61	chr01	43270923	6e-14	92	54	59	3	61	14129870	14129812	0
NODE_3290	855	chr01	43270923	2e-11	94	46	49	56	104	18262878	18262830	0
NODE_3364	439	chr01	43270923	1e-35	96	89	93	1	93	33089940	33090032	0
NODE_3381	473	chr01	43270923	5e-35	92	109	119	1	117	2384307	2384189	0
NODE_3450	101	chr01	43270923	5e-25	92	79	86	12	97	3433848	3433763	0
NODE_3550	114	chr01	43270923	1e-35	100	76	76	1	76	35465640	35465715	0
NODE_3600	1069	chr01	43270923	5e-34	97	92	95	23	117	8698896	8698804	0
NODE_3605	100	chr01	43270923	2e-27	92	87	95	6	96	2809965	2809871	0
NODE_3686	1660	chr01	43270923	7e-68	89	194	217	803	1002	1045552	1045768	0
NODE_3846	61	chr01	43270923	4e-15	92	56	61	1	61	38076693	38076753	0
NODE_3872	108	chr01	43270923	6e-31	93	100	108	1	108	1493919	1494024	0
NODE_3924	157	chr01	43270923	4e-27	87	116	134	9	142	3069780	3069647	0
NODE_3977	2852	chr01	43270923	6e-39	100	84	84	2769	2852	5750450	5750533	0
NODE_4087	566	chr01	43270923	7e-41	99	89	90	472	561	8690823	8690734	0
NODE_4131	114	chr01	43270923	2e-37	93	107	115	1	114	35222851	35222965	0
NODE_4191	100	chr01	43270923	6e-31	93	89	96	1	96	33103158	33103253	0
NODE_4281	143	chr01	43270923	2e-59	95	136	143	1	143	923721	923585	0
NODE_4348	122	chr01	43270923	4e-14	98	43	44	75	118	23638744	23638701	0
NODE_4404	106	chr01	43270923	4e-32	92	97	106	1	106	1373750	1373855	0
NODE_4423	92	chr01	43270923	7e-24	96	65	68	25	92	37780603	37780536	0
NODE_4439	476	chr01	43270923	3e-30	89	102	114	1	114	15921602	15921490	0
NODE_4577	115	chr01	43270923	1e-32	92	101	110	12	115	2776689	2776581	0
NODE_4658	92	chr01	43270923	1e-31	94	84	89	1	89	3433034	3433122	0
NODE_4698	109	chr01	43270923	4e-23	91	88	97	15	109	3289179	3289085	0
NODE_4739	104	chr01	43270923	8e-21	98	54	55	3	57	8599840	8599786	0
NODE_4846	116	chr01	43270923	2e-40	93	108	116	1	116	1497990	1497875	0
NODE_5046	106	chr01	43270923	6e-22	88	89	101	6	106	3434129	3434029	0
NODE_5072	497	chr01	43270923	1e-20	89	96	108	3	108	10487245	10487138	0
NODE_5182	811	chr01	43270923	2e-36	93	103	111	1	106	738522	738412	0
NODE_5183	126	chr01	43270923	1e-44	94	118	126	1	126	737406	737529	0
NODE_5262	1036	chr01	43270923	2e-89	91	232	254	548	784	40534630	40534883	0
NODE_5424	453	chr01	43270923	2e-37	89	133	150	6	155	3153260	3153401	0
NODE_5461	764	chr01	43270923	9e-38	98	87	89	370	458	8699791	8699879	0
NODE_5510	748	chr01	43270923	1e-21	88	93	106	624	729	3434429	3434324	0
NODE_5513	103	chr01	43270923	1e-32	92	95	103	1	103	2570717	2570615	0
NODE_5606	98	chr01	43270923	1e-22	89	87	98	1	98	3069892	3069989	0
NODE_5622	104	chr01	43270923	6e-28	94	78	83	22	104	3222149	3222067	0
NODE_5643	123	chr01	43270923	3e-30	90	113	126	1	123	15921175	15921050	0
NODE_5650	440	chr01	43270923	3e-30	97	74	76	362	437	20872279	20872354	0
NODE_5664	1587	chr01	43270923	1e-100	95	231	244	386	629	1519822	1519584	0
NODE_5825	857	chr01	43270923	1e-37	88	135	153	365	517	3184136	3184288	0
NODE_5899	1234	chr01	43270923	2e-27	90	97	108	398	505	3433555	3433662	0
NODE_6003	93	chr01	43270923	5e-22	98	56	57	37	93	1496163	1496219	0
NODE_6032	106	chr01	43270923	1e-32	97	77	79	21	99	2810986	2811064	0
NODE_6039	753	chr01	43270923	7e-14	92	60	65	1	64	2572433	2572369	0
NODE_6130	428	chr01	43270923	3e-30	100	68	68	1	68	8497561	8497628	0
NODE_6207	92	chr01	43270923	5e-34	96	89	93	1	92	3222230	3222138	0
NODE_6225	1877	chr01	43270923	2e-84	90	238	264	566	829	841929	841666	0
NODE_6289	102	chr01	43270923	6e-31	100	68	68	1	68	42985008	42985075	0
NODE_6388	107	chr01	43270923	4e-32	92	97	106	1	106	2572522	2572417	0
NODE_6502	61	chr01	43270923	2e-11	90	53	59	1	59	14129812	14129870	0
NODE_6511	478	chr01	43270923	4e-54	96	134	140	1	140	25375876	25376013	0
NODE_6534	1573	chr01	43270923	1e-35	100	78	78	1	78	33261541	33261464	0
NODE_7007	99	chr01	43270923	3e-11	86	68	79	5	83	15094998	15094920	0
NODE_7011	96	chr01	43270923	3e-20	93	67	72	25	96	23016756	23016824	0
NODE_7370	95	chr01	43270923	2e-18	87	83	95	1	95	3184438	3184344	0
NODE_32	1910	chr02	35937250	2e-13	83	104	125	1031	1155	24316076	24315952	66
NODE_165	61	chr02	35937250	1e-12	90	55	61	1	61	5396630	5396690	0
NODE_209	67	chr02	35937250	2e-20	97	60	62	1	62	24378843	24378903	0
NODE_387	85	chr02	35937250	9e-11	100	34	34	52	85	3365271	3365304	0
NODE_435	215	chr02	35937250	2e-23	82	164	200	1	200	24317809	24318008	200
NODE_649	167	chr02	35937250	4e-61	93	152	163	1	163	5397230	5397392	0
NODE_650	163	chr02	35937250	4e-24	100	57	57	1	57	5398062	5398006	0
NODE_772	220	chr02	35937250	2e-23	84	134	160	9	168	24317830	24317671	160
NODE_898	103	chr02	35937250	1e-28	99	67	68	36	103	24289068	24289001	0
NODE_903	2164	chr02	35937250	8e-56	84	269	320	1861	2164	24341347	24341661	103
NODE_969	143	chr02	35937250	8e-56	96	128	134	1	134	5398358	5398225	0
NODE_1004	472	chr02	35937250	4e-39	95	98	103	1	103	24328641	24328539	0
NODE_1015	93	chr02	35937250	2e-33	94	91	97	1	93	34744343	34744247	0
NODE_1120	485	chr02	35937250	3e-52	93	135	145	1	140	19419786	19419930	0
NODE_1201	191	chr02	35937250	3e-71	94	171	182	1	182	5398039	5398217	0
NODE_1234	76	chr02	35937250	9e-20	92	70	76	1	76	24375671	24375744	0
NODE_1289	489	chr02	35937250	4e-73	95	171	180	2	181	19410907	19411085	0
NODE_1327	455	chr02	35937250	6e-47	95	122	128	1	127	34756670	34756544	0
NODE_1511	101	chr02	35937250	2e-21	91	73	80	1	80	18455160	18455239	0
NODE_1573	151	chr02	35937250	3e-43	98	95	97	1	97	5397375	5397471	0
NODE_1647	110	chr02	35937250	9e-24	88	92	104	7	110	24294146	24294043	38
NODE_1686	160	chr02	35937250	5e-42	89	144	162	1	160	24293790	24293629	46
NODE_1722	115	chr02	35937250	9e-15	87	80	92	24	115	24375750	24375661	0
NODE_1763	220	chr02	35937250	8e-20	85	107	126	9	134	24317830	24317705	126
NODE_1981	367	chr02	35937250	2e-18	83	123	148	127	274	24330525	24330378	0
NODE_2158	121	chr02	35937250	2e-34	89	110	124	1	113	24294828	24294951	15
NODE_2184	1020	chr02	35937250	3e-69	85	281	329	511	828	25374408	25374725	0
NODE_2301	103	chr02	35937250	6e-25	90	87	97	7	103	25380501	25380591	0
NODE_2398	473	chr02	35937250	1e-29	93	85	91	1	91	24288761	24288671	0
NODE_2534	114	chr02	35937250	1e-38	93	108	116	1	114	25340570	25340685	0
NODE_2577	138	chr02	35937250	5e-20	90	77	86	1	86	24318482	24318567	86
NODE_2758	634	chr02	35937250	2e-13	83	100	120	507	626	7744991	7744872	0
NODE_2900	439	chr02	35937250	2e-40	94	106	113	298	410	5398591	5398479	0
NODE_2934	2602	chr02	35937250	3e-77	93	193	208	369	576	24382295	24382502	0
NODE_2948	101	chr02	35937250	1e-16	89	68	76	26	101	7757301	7757226	0
NODE_2965	151	chr02	35937250	1e-26	85	126	148	15	151	5399075	5399222	0
NODE_3045	71	chr02	35937250	1e-15	91	60	66	1	66	24378843	24378903	0
NODE_3049	437	chr02	35937250	4e-11	88	63	72	82	153	7401499	7401428	0
NODE_3063	71	chr02	35937250	8e-14	100	39	39	2	40	24383181	24383219	0
NODE_3198	141	chr02	35937250	4e-48	92	130	141	1	141	29544119	29544259	0
NODE_3255	96	chr02	35937250	4e-13	94	47	50	42	91	30921559	30921510	0
NODE_3280	463	chr02	35937250	5e-35	90	108	120	1	111	34744470	34744589	0
NODE_3283	2580	chr02	35937250	3e-40	82	260	318	557	874	24353035	24353352	318
NODE_3287	61	chr02	35937250	4e-12	98	39	40	7	46	24277498	24277537	0
NODE_3343	757	chr02	35937250	2e-38	100	82	82	673	754	19389517	19389598	0
NODE_3351	483	chr02	35937250	5e-20	92	69	75	409	483	24316344	24316270	23
NODE_3362	96	chr02	35937250	9e-36	95	91	96	1	96	24964885	24964795	0
NODE_3463	64	chr02	35937250	3e-13	87	55	63	2	64	24375220	24375282	0
NODE_3488	488	chr02	35937250	3e-30	95	80	84	117	200	24471291	24471374	0
NODE_3663	451	chr02	35937250	2e-31	86	116	135	3	137	24390667	24390549	0
NODE_3908	106	chr02	35937250	2e-30	95	81	85	1	85	24465515	24465596	0
NODE_3923	117	chr02	35937250	9e-12	98	39	40	1	40	24380753	24380714	0
NODE_3949	92	chr02	35937250	1e-31	95	88	93	1	92	11547398	11547490	0
NODE_3989	108	chr02	35937250	5e-13	89	59	66	1	66	24293654	24293589	0
NODE_4276	138	chr02	35937250	5e-23	98	58	59	80	138	3657830	3657772	0
NODE_4311	2687	chr02	35937250	2e-72	90	207	230	1039	1265	19407651	19407871	0
NODE_4333	92	chr02	35937250	2e-33	95	87	92	1	92	19405794	19405885	0
NODE_4406	144	chr02	35937250	1e-32	88	115	131	14	144	24389220	24389348	33
NODE_4542	79	chr02	35937250	9e-14	98	42	43	5	47	24287191	24287149	0
NODE_4564	96	chr02	35937250	9e-36	100	76	76	1	76	5815111	5815036	0
NODE_4595	126	chr02	35937250	5e-38	92	108	118	1	118	19413681	19413571	0
NODE_4605	61	chr02	35937250	4e-15	92	56	61	1	61	5396630	5396690	0
NODE_4623	163	chr02	35937250	6e-57	93	152	164	1	163	25358099	25357936	0
NODE_4782	458	chr02	35937250	3e-27	95	75	79	42	120	26313989	26313911	0
NODE_4806	1966	chr02	35937250	5e-23	97	67	69	1547	1615	25329430	25329497	0
NODE_4966	1306	chr02	35937250	5e-53	92	160	173	2	173	24289455	24289622	0
NODE_5039	127	chr02	35937250	5e-29	88	110	125	3	127	24293524	24293400	0
NODE_5063	116	chr02	35937250	4e-14	90	61	68	13	80	24328834	24328901	0
NODE_5070	104	chr02	35937250	4e-29	95	77	81	1	81	24290958	24291038	0
NODE_5178	127	chr02	35937250	7e-28	95	75	79	1	79	24327674	24327596	0
NODE_5180	110	chr02	35937250	1e-32	90	99	110	1	110	25330359	25330463	0
NODE_5207	459	chr02	35937250	5e-35	95	95	100	1	99	24564720	24564819	0
NODE_5245	64	chr02	35937250	2e-23	97	61	63	2	64	24375220	24375282	0
NODE_5286	422	chr02	35937250	6e-19	93	64	69	14	82	24294102	24294170	21
NODE_5325	465	chr02	35937250	3e-18	87	73	84	1	84	32190063	32190146	0
NODE_5405	520	chr02	35937250	8e-19	100	49	49	464	512	24478917	24478965	0
NODE_5853	113	chr02	35937250	1e-26	88	99	113	1	113	25215712	25215815	0
NODE_5861	493	chr02	35937250	4e-14	88	72	82	314	395	35809951	35809874	0
NODE_5877	414	chr02	35937250	4e-14	98	44	45	1	45	24332932	24332976	45
NODE_5907	100	chr02	35937250	2e-12	91	59	65	19	83	10096340	10096277	0
NODE_5962	955	chr02	35937250	2e-27	87	123	141	290	430	24331859	24331724	34
NODE_5983	92	chr02	35937250	7e-15	98	44	45	48	92	24416322	24416278	0
NODE_6104	122	chr02	35937250	9e-15	89	65	73	50	122	14002009	14002081	0
NODE_6192	828	chr02	35937250	8e-60	93	151	163	344	498	24433849	24434011	0
NODE_6245	99	chr02	35937250	2e-30	92	91	99	1	99	24382345	24382443	0
NODE_6260	107	chr02	35937250	9e-24	88	92	104	1	104	24330151	24330254	0
NODE_6265	92	chr02	35937250	2e-12	98	40	41	52	92	5330255	5330215	0
NODE_6345	115	chr02	35937250	1e-44	95	106	111	5	115	19412117	19412227	0
NODE_6418	61	chr02	35937250	1e-21	97	58	60	1	60	5397919	5397978	0
NODE_6506	98	chr02	35937250	2e-24	98	60	61	1	61	25336391	25336331	0
NODE_6537	436	chr02	35937250	3e-27	97	69	71	366	436	24228020	24228090	0
NODE_6624	61	chr02	35937250	6e-11	100	34	34	2	35	20887175	20887208	0
NODE_6691	114	chr02	35937250	5e-44	95	108	114	1	114	34742161	34742048	38
NODE_6731	94	chr02	35937250	2e-27	98	65	66	1	66	24469058	24468993	0
NODE_6916	95	chr02	35937250	4e-35	95	90	95	1	95	25324951	25324857	0
NODE_7041	97	chr02	35937250	3e-20	92	78	85	1	85	25353981	25353900	0
NODE_7068	61	chr02	35937250	4e-24	98	59	60	2	61	5397957	5397898	0
NODE_7092	1098	chr02	35937250	8e-36	94	102	109	1	107	24331168	24331060	0
NODE_7324	92	chr02	35937250	5e-31	93	86	92	1	92	25327561	25327470	0
NODE_7328	100	chr02	35937250	4e-35	92	98	106	1	100	24290878	24290773	0
NODE_7365	449	chr02	35937250	1e-38	100	82	82	368	449	3348882	3348801	0
NODE_702	111	chr03	36413819	6e-22	86	96	111	1	111	32459954	32459856	0
NODE_779	63	chr03	36413819	4e-12	98	39	40	24	63	16549308	16549347	0
NODE_1470	384	chr03	36413819	4e-26	86	128	148	139	284	15687807	15687661	0
NODE_1574	91	chr03	36413819	1e-34	96	89	93	1	91	8368165	8368257	0
NODE_2513	71	chr03	36413819	2e-11	94	44	47	25	71	21219194	21219240	0
NODE_2616	457	chr03	36413819	2e-28	100	65	65	393	457	924402	924338	0
NODE_2662	320	chr03	36413819	2e-18	89	82	92	161	252	31363660	31363570	0
NODE_3041	137	chr03	36413819	2e-22	86	105	122	1	122	12015756	12015635	0
NODE_3433	61	chr03	36413819	1e-12	90	55	61	1	61	19550193	19550253	0
NODE_3556	99	chr03	36413819	3e-14	89	64	72	28	99	3771608	3771679	0
NODE_3749	436	chr03	36413819	1e-23	100	57	57	380	436	8363932	8363876	0
NODE_3790	462	chr03	36413819	3e-24	95	70	74	310	383	14684007	14683934	0
NODE_3893	512	chr03	36413819	2e-41	91	132	145	1	139	10586003	10586144	0
NODE_4257	61	chr03	36413819	6e-11	92	46	50	1	50	7110193	7110144	0
NODE_4321	96	chr03	36413819	4e-38	97	89	92	5	96	8364834	8364743	0
NODE_4788	95	chr03	36413819	2e-27	98	65	66	1	66	8367858	8367793	0
NODE_4883	111	chr03	36413819	5e-44	96	103	107	1	103	8406388	8406282	0
NODE_5107	117	chr03	36413819	2e-12	88	75	85	20	103	36077434	36077351	0
NODE_5196	1498	chr03	36413819	6e-25	100	60	60	32	91	33377601	33377542	0
NODE_5237	121	chr03	36413819	4e-20	87	106	122	1	121	12013788	12013668	0
NODE_5361	102	chr03	36413819	3e-11	97	38	39	64	102	7548145	7548107	0
NODE_5569	1131	chr03	36413819	5e-25	82	169	206	205	406	15093176	15093371	0
NODE_5898	96	chr03	36413819	2e-18	89	77	87	7	93	15241749	15241835	0
NODE_6081	67	chr03	36413819	1e-12	100	37	37	1	37	31197455	31197419	0
NODE_6158	97	chr03	36413819	6e-34	94	91	97	1	97	29627238	29627334	0
NODE_6690	611	chr03	36413819	7e-38	100	81	81	531	611	4867171	4867091	0
NODE_6755	101	chr03	36413819	6e-34	96	82	85	17	101	31102196	31102112	0
NODE_7430	93	chr03	36413819	6e-46	100	93	93	1	93	9017647	9017555	0
NODE_80	104	chr04	35502694	8e-18	100	46	46	40	85	1738281	1738326	0
NODE_94	610	chr04	35502694	2e-53	90	172	191	1	191	31441297	31441485	0
NODE_96	93	chr04	35502694	4e-16	89	74	83	11	92	34393940	34394022	0
NODE_122	626	chr04	35502694	1e-102	88	304	344	3	339	17765423	17765080	5
NODE_169	96	chr04	35502694	8e-27	92	88	96	1	96	2938533	2938626	0
NODE_206	119	chr04	35502694	7e-25	86	99	115	1	115	16290106	16289992	0
NODE_295	88	chr04	35502694	1e-28	93	82	88	1	88	17764684	17764771	0
NODE_314	461	chr04	35502694	4e-57	94	147	157	1	155	17728427	17728275	0
NODE_389	123	chr04	35502694	1e-26	98	64	65	1	65	17838360	17838296	0
NODE_487	149	chr04	35502694	4e-36	88	131	149	1	149	17846477	17846329	0
NODE_510	285	chr04	35502694	6e-12	100	37	37	1	37	30983151	30983187	0
NODE_526	269	chr04	35502694	7e-33	100	72	72	1	72	20239872	20239943	0
NODE_664	1376	chr04	35502694	1e-135	89	402	453	602	1044	17752875	17752424	23
NODE_685	458	chr04	35502694	3e-58	93	151	163	296	458	3683390	3683228	0
NODE_703	446	chr04	35502694	2e-16	94	61	65	1	64	4351956	4351892	0
NODE_747	470	chr04	35502694	1e-35	94	100	106	365	470	17843874	17843974	0
NODE_783	135	chr04	35502694	8e-34	88	114	129	7	135	1047402	1047521	0
NODE_785	96	chr04	35502694	8e-21	85	92	108	1	96	17925275	17925382	108
NODE_787	459	chr04	35502694	1e-35	100	77	77	383	459	7914547	7914623	0
NODE_871	1688	chr04	35502694	3e-55	86	219	255	1436	1676	2428308	2428055	0
NODE_877	1882	chr04	35502694	8e-65	87	231	265	741	1002	17766530	17766266	187
NODE_995	115	chr04	35502694	3e-33	91	105	115	1	115	17768594	17768482	44
NODE_1064	140	chr04	35502694	3e-55	95	134	141	1	140	1252401	1252261	0
NODE_1074	706	chr04	35502694	1e-21	98	57	58	32	89	33441252	33441195	0
NODE_1094	101	chr04	35502694	2e-36	94	95	101	1	101	4243737	4243637	0
NODE_1182	66	chr04	35502694	2e-20	94	62	66	1	66	17765617	17765682	0
NODE_1228	124	chr04	35502694	3e-18	94	59	63	62	124	16286994	16287056	0
NODE_1273	243	chr04	35502694	9e-60	88	195	221	14	234	18001868	18002088	221
NODE_1337	112	chr04	35502694	2e-21	97	62	64	49	112	16240467	16240529	0
NODE_1340	92	chr04	35502694	2e-33	95	87	92	1	92	640199	640290	0
NODE_1376	94	chr04	35502694	1e-28	92	85	92	1	92	16280792	16280701	0
NODE_1384	102	chr04	35502694	7e-40	100	83	83	1	83	15892948	15892866	0
NODE_1396	104	chr04	35502694	1e-35	93	97	104	1	104	16282378	16282275	0
NODE_1415	118	chr04	35502694	8e-37	92	108	118	1	118	1247785	1247668	0
NODE_1448	450	chr04	35502694	8e-37	93	103	111	340	450	2517080	2517190	0
NODE_1461	105	chr04	35502694	6e-34	92	97	105	1	105	1284207	1284311	0
NODE_1727	463	chr04	35502694	2e-59	94	148	157	1	156	622043	622199	0
NODE_1748	450	chr04	35502694	1e-23	89	96	108	1	106	16580927	16581034	0
NODE_1759	144	chr04	35502694	6e-35	88	127	144	4	143	16213259	16213116	0
NODE_1784	94	chr04	35502694	8e-30	93	87	94	1	94	924243	924150	0
NODE_1818	62	chr04	35502694	3e-16	93	55	59	1	59	17888643	17888585	0
NODE_1823	100	chr04	35502694	4e-38	99	83	84	1	84	1735207	1735124	0
NODE_1913	578	chr04	35502694	8e-50	97	129	133	449	578	32736171	32736040	0
NODE_1926	108	chr04	35502694	7e-34	90	104	115	1	108	16544286	16544172	0
NODE_1999	453	chr04	35502694	9e-40	99	91	92	1	92	25865815	25865725	0
NODE_2070	855	chr04	35502694	2e-11	91	58	64	754	815	19625265	19625202	0
NODE_2086	613	chr04	35502694	8e-47	87	176	202	1	199	7383681	7383882	0
NODE_2191	116	chr04	35502694	1e-20	93	66	71	46	116	4243086	4243156	0
NODE_2202	454	chr04	35502694	1e-35	96	89	93	339	431	16288813	16288721	0
NODE_2209	458	chr04	35502694	1e-17	94	59	63	396	458	17870413	17870351	63
NODE_2237	139	chr04	35502694	9e-40	88	134	152	1	139	3581298	3581147	0
NODE_2285	452	chr04	35502694	1e-35	95	95	100	11	110	2441903	2442000	0
NODE_2311	469	chr04	35502694	2e-28	92	109	119	4	121	30104362	30104249	0
NODE_2347	93	chr04	35502694	1e-19	89	79	89	5	93	947779	947867	0
NODE_2388	486	chr04	35502694	7e-56	91	156	171	1	171	1360449	1360619	0
NODE_2397	127	chr04	35502694	6e-13	93	54	58	71	127	16585063	16585006	0
NODE_2420	96	chr04	35502694	2e-24	97	63	65	1	65	35493600	35493664	0
NODE_2476	1137	chr04	35502694	1e-22	91	81	89	1048	1136	16282414	16282498	0
NODE_2582	421	chr04	35502694	1e-29	100	67	67	355	421	33854400	33854466	0
NODE_2620	98	chr04	35502694	7e-15	87	74	85	10	94	6108545	6108629	0
NODE_2635	518	chr04	35502694	1e-36	91	119	131	389	518	16355676	16355546	0
NODE_2666	1885	chr04	35502694	2e-50	82	355	432	442	852	2128084	2128504	0
NODE_2686	102	chr04	35502694	4e-32	92	94	102	1	102	3687122	3687021	0
NODE_2712	105	chr04	35502694	1e-32	92	97	105	4	105	3680780	3680884	0
NODE_2807	93	chr04	35502694	8e-24	93	71	76	1	76	2828857	2828932	0
NODE_2849	432	chr04	35502694	2e-15	100	43	43	1	43	693729	693771	0
NODE_2866	131	chr04	35502694	3e-33	94	90	96	1	96	35493443	35493348	0
NODE_2973	496	chr04	35502694	2e-59	93	150	161	1	161	18024311	18024151	0
NODE_2981	877	chr04	35502694	3e-22	100	55	55	1	55	3586537	3586483	0
NODE_3112	735	chr04	35502694	2e-35	99	80	81	417	497	31447786	31447706	0
NODE_3127	456	chr04	35502694	5e-32	94	97	103	1	101	621920	622022	0
NODE_3197	122	chr04	35502694	3e-36	89	112	126	1	122	1249904	1249779	0
NODE_3201	123	chr04	35502694	1e-35	92	109	119	5	123	17815813	17815929	0
NODE_3236	109	chr04	35502694	5e-41	94	103	109	1	109	2813842	2813734	0
NODE_3268	496	chr04	35502694	4e-42	93	115	124	1	124	3683054	3683177	0
NODE_3319	93	chr04	35502694	5e-34	95	88	93	1	93	3570771	3570679	0
NODE_3455	476	chr04	35502694	2e-31	95	82	86	388	473	29685706	29685791	0
NODE_3510	101	chr04	35502694	5e-25	98	61	62	40	101	4314504	4314443	0
NODE_3644	71	chr04	35502694	3e-13	100	38	38	1	38	3570434	3570471	0
NODE_3675	431	chr04	35502694	4e-11	92	48	52	360	411	13917210	13917261	0
NODE_3687	92	chr04	35502694	2e-33	95	87	92	1	92	3646806	3646715	0
NODE_3696	2670	chr04	35502694	7e-26	100	62	62	1	62	18458970	18459031	0
NODE_3797	129	chr04	35502694	3e-30	87	111	127	1	120	1247426	1247552	0
NODE_3816	99	chr04	35502694	1e-31	95	81	85	15	99	16214256	16214340	0
NODE_3818	446	chr04	35502694	8e-31	95	81	85	362	446	3707230	3707146	0
NODE_3830	887	chr04	35502694	5e-21	100	53	53	383	435	2129841	2129789	0
NODE_3839	119	chr04	35502694	4e-23	98	58	59	1	59	31495938	31495996	0
NODE_3843	1357	chr04	35502694	8e-21	100	53	53	1305	1357	20259317	20259265	0
NODE_3844	97	chr04	35502694	1e-34	98	80	82	16	97	17770643	17770562	0
NODE_3933	815	chr04	35502694	2e-57	86	243	282	336	610	1359444	1359167	0
NODE_4009	704	chr04	35502694	4e-86	94	219	234	213	441	7919120	7919350	0
NODE_4030	1511	chr04	35502694	5e-75	91	206	227	339	565	647831	648053	0
NODE_4069	1417	chr04	35502694	6e-59	95	141	148	977	1122	4227241	4227094	0
NODE_4070	477	chr04	35502694	7e-22	93	69	74	87	160	16204679	16204752	0
NODE_4178	455	chr04	35502694	6e-41	94	111	118	1	117	7199540	7199657	0
NODE_4192	469	chr04	35502694	1e-35	89	127	143	327	469	2816663	2816524	0
NODE_4294	457	chr04	35502694	2e-13	94	49	52	406	457	4327501	4327450	0
NODE_4375	1043	chr04	35502694	3e-44	95	110	116	928	1043	16291884	16291769	0
NODE_4376	121	chr04	35502694	4e-11	88	59	67	3	69	16276883	16276817	0
NODE_4459	101	chr04	35502694	4e-32	92	96	104	1	101	20665476	20665579	0
NODE_4470	427	chr04	35502694	4e-11	86	72	84	9	92	3635689	3635606	0
NODE_4495	449	chr04	35502694	9e-46	94	129	137	1	133	2442085	2442221	0
NODE_4501	490	chr04	35502694	1e-38	95	97	102	389	490	1411815	1411714	0
NODE_4660	919	chr04	35502694	5e-40	90	135	150	768	915	4255500	4255648	0
NODE_4667	172	chr04	35502694	6e-14	91	58	64	1	64	17797317	17797380	0
NODE_4672	132	chr04	35502694	4e-20	86	118	138	4	132	16587824	16587690	0
NODE_4692	105	chr04	35502694	8e-12	95	42	44	1	44	16200421	16200378	0
NODE_4854	106	chr04	35502694	6e-31	97	74	76	1	76	16293773	16293848	0
NODE_4870	100	chr04	35502694	8e-24	90	86	96	1	96	16213667	16213572	0
NODE_4874	93	chr04	35502694	2e-21	97	58	60	1	60	32092502	32092443	0
NODE_4886	114	chr04	35502694	4e-23	97	61	63	51	113	1735883	1735821	0
NODE_4888	99	chr04	35502694	3e-23	86	98	114	1	99	17876013	17876126	0
NODE_4901	61	chr04	35502694	4e-15	92	56	61	1	61	17765646	17765586	0
NODE_4948	98	chr04	35502694	6e-37	97	87	90	2	91	17227389	17227478	0
NODE_4970	443	chr04	35502694	8e-31	97	86	89	7	94	2448364	2448451	0
NODE_5034	420	chr04	35502694	1e-32	96	88	92	1	91	1257748	1257657	0
NODE_5283	483	chr04	35502694	8e-31	93	90	97	387	483	1611880	1611976	0
NODE_5301	825	chr04	35502694	4e-40	93	109	117	1	117	17933282	17933398	0
NODE_5379	138	chr04	35502694	2e-50	94	130	139	2	137	3786251	3786113	0
NODE_5412	491	chr04	35502694	1e-38	95	101	106	378	482	29685502	29685607	0
NODE_5413	112	chr04	35502694	3e-30	91	97	107	2	108	3165786	3165680	0
NODE_5455	98	chr04	35502694	8e-24	92	85	92	1	91	3712515	3712605	0
NODE_5458	98	chr04	35502694	3e-11	90	53	59	2	60	2911281	2911223	0
NODE_5471	820	chr04	35502694	2e-42	94	110	117	1	117	4243631	4243515	0
NODE_5528	110	chr04	35502694	2e-24	90	103	115	5	110	1246705	1246818	0
NODE_5558	100	chr04	35502694	2e-36	93	99	107	1	100	3569951	3569845	0
NODE_5640	102	chr04	35502694	1e-31	92	94	102	1	102	3640226	3640323	0
NODE_5645	96	chr04	35502694	5e-28	92	87	95	1	95	31448348	31448437	0
NODE_5665	528	chr04	35502694	7e-50	89	161	181	1	181	3738950	3738770	13
NODE_5715	450	chr04	35502694	8e-34	92	98	106	345	450	1052229	1052129	0
NODE_5753	95	chr04	35502694	7e-12	94	45	48	1	48	16205446	16205493	0
NODE_5758	466	chr04	35502694	2e-34	90	114	126	1	119	17932904	17932779	0
NODE_5792	98	chr04	35502694	2e-27	95	74	78	11	88	32153903	32153826	0
NODE_5802	98	chr04	35502694	3e-11	95	41	43	2	44	12352306	12352264	0
NODE_5827	491	chr04	35502694	6e-41	100	86	86	1	86	649473	649388	0
NODE_5845	93	chr04	35502694	9e-36	94	93	99	1	93	1816922	1816824	0
NODE_5903	108	chr04	35502694	1e-29	100	66	66	1	66	1865911	1865976	0
NODE_5921	115	chr04	35502694	1e-32	90	104	115	1	115	2517498	2517612	0
NODE_5930	109	chr04	35502694	1e-26	88	97	110	1	109	16356172	16356063	0
NODE_5938	61	chr04	35502694	2e-17	93	57	61	1	61	17765646	17765586	0
NODE_5941	451	chr04	35502694	8e-37	94	97	103	349	451	3823598	3823700	0
NODE_5959	95	chr04	35502694	5e-25	98	61	62	1	62	272125	272064	0
NODE_6007	511	chr04	35502694	3e-58	93	153	165	1	160	965850	966011	0
NODE_6089	92	chr04	35502694	8e-27	92	86	93	1	92	17912741	17912833	0
NODE_6147	605	chr04	35502694	4e-30	100	68	68	538	605	2037981	2037914	0
NODE_6266	103	chr04	35502694	6e-31	92	97	106	1	103	16240257	16240362	0
NODE_6357	101	chr04	35502694	2e-18	87	88	101	1	101	31720997	31721094	0
NODE_6370	94	chr04	35502694	6e-34	95	88	93	1	93	17912483	17912391	0
NODE_6371	814	chr04	35502694	2e-39	99	87	88	727	814	15922064	15921977	0
NODE_6405	2674	chr04	35502694	3e-68	86	249	291	1888	2178	16351399	16351122	0
NODE_6434	97	chr04	35502694	7e-12	86	69	80	15	94	12073980	12073901	0
NODE_6464	98	chr04	35502694	7e-12	95	42	44	1	44	2487868	2487911	0
NODE_6492	116	chr04	35502694	5e-38	92	107	116	1	116	3579600	3579485	0
NODE_6547	97	chr04	35502694	6e-34	100	73	73	8	80	17913408	17913336	0
NODE_6622	444	chr04	35502694	6e-13	93	51	55	390	444	17816238	17816292	0
NODE_6655	780	chr04	35502694	2e-51	94	128	136	1	136	17937292	17937427	0
NODE_6663	105	chr04	35502694	2e-12	94	49	52	3	52	1211082	1211031	0
NODE_6664	433	chr04	35502694	8e-34	96	86	90	1	90	3637796	3637885	0
NODE_6683	95	chr04	35502694	3e-26	96	69	72	1	72	3297713	3297784	0
NODE_6698	99	chr04	35502694	2e-37	95	94	99	1	99	3634461	3634363	0
NODE_6733	447	chr04	35502694	3e-21	89	90	101	5	105	16212956	16213055	0
NODE_6758	102	chr04	35502694	2e-21	92	77	84	1	83	16204910	16204827	0
NODE_6790	105	chr04	35502694	2e-43	99	92	93	13	105	3631361	3631269	0
NODE_6823	94	chr04	35502694	2e-12	98	40	41	54	94	6739849	6739889	0
NODE_6826	127	chr04	35502694	4e-45	95	121	128	1	127	16290135	16290261	0
NODE_6852	100	chr04	35502694	3e-14	85	72	85	1	85	16228089	16228169	0
NODE_6867	102	chr04	35502694	4e-35	94	97	103	1	102	617386	617488	0
NODE_6881	409	chr04	35502694	5e-35	94	98	104	1	104	17842990	17843092	0
NODE_6888	108	chr04	35502694	5e-13	98	41	42	1	42	2511382	2511341	0
NODE_6928	96	chr04	35502694	1e-22	95	70	74	23	96	16280118	16280046	0
NODE_6977	99	chr04	35502694	1e-34	97	83	86	2	87	3812706	3812621	0
NODE_7088	1306	chr04	35502694	6e-34	88	129	147	453	599	925282	925428	0
NODE_7244	751	chr04	35502694	3e-19	95	59	62	690	751	17786005	17785944	0
NODE_7361	100	chr04	35502694	2e-30	93	88	95	6	100	17789836	17789930	0
NODE_7409	1393	chr04	35502694	8e-49	87	180	207	562	764	31439586	31439782	0
NODE_7432	772	chr04	35502694	3e-28	94	82	87	4	90	3646697	3646614	0
NODE_107	7480	chr05	29958434	3e-83	90	245	271	7214	7480	10528284	10528017	0
NODE_183	1960	chr05	29958434	4e-14	85	87	102	948	1049	16980491	16980592	0
NODE_330	94	chr05	29958434	7e-12	94	45	48	2	49	10724587	10724540	0
NODE_399	3674	chr05	29958434	4e-22	96	65	68	3203	3270	290487	290420	0
NODE_647	1526	chr05	29958434	5e-13	86	79	92	1	92	288735	288826	0
NODE_680	126	chr05	29958434	3e-30	95	79	83	1	83	27483874	27483956	0
NODE_693	1003	chr05	29958434	2e-30	84	158	188	349	527	4369420	4369233	0
NODE_762	372	chr05	29958434	5e-13	86	75	87	140	226	20256135	20256049	0
NODE_988	61	chr05	29958434	3e-16	93	55	59	3	61	4370478	4370536	0
NODE_2264	109	chr05	29958434	1e-13	100	39	39	12	50	10531874	10531912	0
NODE_2644	61	chr05	29958434	6e-14	92	54	59	1	59	4370536	4370478	0
NODE_2846	130	chr05	29958434	7e-22	89	83	93	1	93	14855789	14855881	0
NODE_2958	725	chr05	29958434	1e-27	100	64	64	1	64	3108268	3108331	0
NODE_4133	1388	chr05	29958434	4e-26	100	62	62	1	62	5846030	5846091	0
NODE_4405	1759	chr05	29958434	1e-94	92	234	253	1010	1262	13181086	13180834	0
NODE_5192	462	chr05	29958434	5e-32	93	92	99	364	462	27482710	27482612	0
NODE_5345	103	chr05	29958434	1e-25	91	83	91	1	91	14855768	14855678	0
NODE_5616	61	chr05	29958434	1e-12	90	55	61	1	61	8894138	8894198	0
NODE_5632	142	chr05	29958434	2e-13	94	48	51	92	142	25590378	25590428	0
NODE_5644	434	chr05	29958434	3e-33	93	94	101	1	101	13182378	13182478	0
NODE_5774	97	chr05	29958434	7e-18	100	46	46	5	50	6252347	6252392	0
NODE_6187	107	chr05	29958434	1e-16	89	71	80	25	104	10527863	10527942	0
NODE_6493	112	chr05	29958434	1e-41	95	106	112	1	112	3082311	3082203	0
NODE_6516	136	chr05	29958434	7e-22	98	56	57	80	136	6251945	6251889	0
NODE_6959	1148	chr05	29958434	2e-11	92	49	53	677	729	17174585	17174533	0
NODE_7020	99	chr05	29958434	2e-37	95	94	99	1	99	13142917	13142819	0
NODE_7451	99	chr05	29958434	1e-19	88	90	102	2	99	5292919	5292819	0
NODE_292	118	chr06	31248787	2e-22	92	72	78	39	116	23607773	23607696	0
NODE_415	109	chr06	31248787	8e-12	91	51	56	1	56	23378536	23378591	0
NODE_662	202	chr06	31248787	2e-14	88	71	81	121	201	23049700	23049780	0
NODE_885	170	chr06	31248787	1e-42	87	150	172	1	170	22694467	22694313	0
NODE_976	1261	chr06	31248787	3e-11	100	37	37	1225	1261	12040571	12040607	0
NODE_984	134	chr06	31248787	7e-22	93	68	73	62	134	3537041	3537113	0
NODE_1196	107	chr06	31248787	3e-14	93	56	60	48	107	22702464	22702406	0
NODE_1285	94	chr06	31248787	2e-21	100	52	52	1	52	10890419	10890470	0
NODE_1304	101	chr06	31248787	1e-44	98	97	99	2	100	8084555	8084653	0
NODE_1351	93	chr06	31248787	9e-33	98	81	83	1	83	10648805	10648886	0
NODE_1530	92	chr06	31248787	3e-32	96	79	82	11	92	22544784	22544703	0
NODE_1836	123	chr06	31248787	3e-39	93	113	122	1	122	23038933	23038813	0
NODE_1940	112	chr06	31248787	2e-24	96	69	72	1	70	23463982	23464053	0
NODE_1946	124	chr06	31248787	2e-46	94	122	130	1	124	10469489	10469360	0
NODE_1958	102	chr06	31248787	8e-15	92	56	61	1	61	22939377	22939437	0
NODE_2014	135	chr06	31248787	7e-22	92	71	77	54	130	22868687	22868763	0
NODE_2061	152	chr06	31248787	1e-11	98	39	40	1	40	16100180	16100219	0
NODE_2079	96	chr06	31248787	1e-25	92	80	87	1	87	22993911	22993997	0
NODE_2080	132	chr06	31248787	9e-37	92	105	114	19	132	22994228	22994115	0
NODE_2120	95	chr06	31248787	3e-29	93	85	91	8	95	23391008	23390918	0
NODE_2289	105	chr06	31248787	2e-18	91	68	75	2	76	16444225	16444151	0
NODE_2359	99	chr06	31248787	8e-18	90	69	77	1	77	8533742	8533672	0
NODE_2401	781	chr06	31248787	2e-17	84	107	127	1	127	22959444	22959570	0
NODE_2417	1239	chr06	31248787	2e-24	86	113	131	455	585	22995033	22995163	0
NODE_2723	95	chr06	31248787	3e-32	94	88	94	2	95	10587362	10587269	0
NODE_2800	2669	chr06	31248787	2e-16	84	116	138	1	137	21085179	21085042	0
NODE_2999	110	chr06	31248787	2e-15	85	90	106	1	106	22959572	22959677	0
NODE_3111	144	chr06	31248787	5e-17	96	51	53	89	141	19036281	19036229	0
NODE_3116	92	chr06	31248787	1e-25	90	90	100	1	92	10584802	10584900	0
NODE_3183	109	chr06	31248787	1e-19	90	73	81	29	109	22995755	22995835	0
NODE_3264	1915	chr06	31248787	1e-123	90	339	377	1037	1413	10912467	10912843	0
NODE_3304	630	chr06	31248787	2e-41	100	87	87	544	630	3295458	3295372	0
NODE_3443	97	chr06	31248787	3e-26	91	90	99	1	97	3536855	3536953	0
NODE_3523	93	chr06	31248787	5e-22	89	83	93	1	93	10397513	10397605	0
NODE_3674	154	chr06	31248787	8e-56	93	143	154	1	154	22972018	22971865	0
NODE_3743	113	chr06	31248787	2e-34	94	92	98	16	113	22969929	22969832	0
NODE_3829	93	chr06	31248787	3e-32	96	79	82	1	82	10144670	10144751	0
NODE_3857	455	chr06	31248787	6e-44	94	112	119	337	455	22992578	22992696	0
NODE_3962	140	chr06	31248787	4e-11	95	41	43	88	130	22110351	22110393	0
NODE_3986	448	chr06	31248787	2e-12	94	47	50	46	95	22813849	22813898	0
NODE_4013	110	chr06	31248787	4e-23	92	84	91	22	110	8084547	8084457	0
NODE_4182	452	chr06	31248787	2e-46	91	134	147	306	452	3134757	3134903	0
NODE_4258	93	chr06	31248787	1e-19	91	70	77	1	77	23607847	23607771	0
NODE_4356	444	chr06	31248787	3e-39	89	117	131	1	118	30551548	30551678	0
NODE_4452	95	chr06	31248787	8e-24	96	65	68	1	68	22932463	22932396	0
NODE_4533	617	chr06	31248787	7e-32	85	152	179	429	607	22953091	22953269	0
NODE_4637	129	chr06	31248787	4e-14	90	61	68	55	122	22711880	22711947	0
NODE_4670	459	chr06	31248787	5e-32	93	92	99	3	101	13728475	13728377	0
NODE_4679	1723	chr06	31248787	2e-31	87	138	159	472	627	10397280	10397435	0
NODE_4713	168	chr06	31248787	2e-19	82	136	165	3	167	2414040	2413876	0
NODE_4795	97	chr06	31248787	8e-27	91	86	95	3	97	22673508	22673595	0
NODE_4859	114	chr06	31248787	6e-28	89	99	111	1	111	22850326	22850436	0
NODE_4891	978	chr06	31248787	5e-46	96	112	117	834	947	23603339	23603223	0
NODE_5112	102	chr06	31248787	9e-27	97	67	69	34	102	22868575	22868643	0
NODE_5143	111	chr06	31248787	6e-19	86	95	111	1	111	22542761	22542657	0
NODE_5161	92	chr06	31248787	4e-19	100	48	48	1	48	25009696	25009743	0
NODE_5174	494	chr06	31248787	2e-31	92	97	106	333	438	22815586	22815481	0
NODE_5561	92	chr06	31248787	3e-17	93	63	68	12	77	22488420	22488487	68
NODE_5625	100	chr06	31248787	1e-31	95	88	93	1	92	8085075	8084983	0
NODE_5646	541	chr06	31248787	1e-17	86	89	103	439	541	23007821	23007923	0
NODE_5720	92	chr06	31248787	5e-31	93	86	92	1	92	22831540	22831449	0
NODE_5974	477	chr06	31248787	1e-11	90	55	61	417	477	22702604	22702544	0
NODE_6026	459	chr06	31248787	3e-33	92	97	105	1	105	8092914	8092810	0
NODE_6175	521	chr06	31248787	5e-26	87	112	129	389	517	23051114	23051242	0
NODE_6195	140	chr06	31248787	3e-46	92	127	138	1	138	22704763	22704626	0
NODE_6213	103	chr06	31248787	4e-35	93	96	103	1	103	22993350	22993248	0
NODE_6223	95	chr06	31248787	1e-19	100	49	49	1	49	22855374	22855326	0
NODE_6234	100	chr06	31248787	1e-28	99	67	68	1	68	24528819	24528886	0
NODE_6286	92	chr06	31248787	1e-16	87	80	92	1	92	23052053	23051962	0
NODE_6313	124	chr06	31248787	2e-49	95	117	123	2	124	13727964	13727842	0
NODE_6318	97	chr06	31248787	1e-19	92	67	73	1	73	13239566	13239638	0
NODE_6460	136	chr06	31248787	2e-25	89	92	103	34	136	23050909	23051011	0
NODE_6529	97	chr06	31248787	6e-34	94	91	97	1	97	8115262	8115166	0
NODE_6670	105	chr06	31248787	5e-22	93	71	76	30	105	23599094	23599021	0
NODE_6726	2070	chr06	31248787	1e-23	85	141	166	12	176	23016330	23016494	0
NODE_6911	109	chr06	31248787	6e-25	90	91	101	8	108	10387297	10387199	0
NODE_6971	103	chr06	31248787	6e-34	95	96	101	1	101	22801677	22801775	0
NODE_6993	109	chr06	31248787	2e-18	89	74	83	27	109	30590283	30590365	0
NODE_7028	443	chr06	31248787	2e-15	88	80	91	331	420	22931728	22931818	0
NODE_7064	111	chr06	31248787	1e-35	93	100	108	4	111	22995551	22995658	0
NODE_7094	109	chr06	31248787	3e-39	100	82	82	1	82	30546900	30546819	0
NODE_7363	103	chr06	31248787	2e-30	93	88	95	8	102	22827866	22827772	0
NODE_337	94	chr07	29697621	5e-28	96	72	75	1	75	21669815	21669889	0
NODE_347	1862	chr07	29697621	4e-11	92	49	53	1559	1611	27378694	27378746	0
NODE_696	446	chr07	29697621	3e-30	92	91	99	1	99	241388	241296	0
NODE_758	105	chr07	29697621	8e-18	100	46	46	1	46	25194497	25194452	0
NODE_854	188	chr07	29697621	3e-22	100	54	54	1	54	3018572	3018625	54
NODE_872	576	chr07	29697621	2e-32	100	72	72	1	72	21443925	21443996	0
NODE_906	115	chr07	29697621	2e-40	94	111	118	2	115	24561487	24561370	0
NODE_944	458	chr07	29697621	8e-34	88	118	134	21	153	20962898	20963031	0
NODE_971	93	chr07	29697621	1e-31	94	87	93	1	93	20824239	20824147	0
NODE_989	1411	chr07	29697621	6e-62	89	198	222	1053	1273	25209022	25209238	0
NODE_990	1540	chr07	29697621	9e-55	82	386	473	627	1090	3398904	3398443	0
NODE_1073	61	chr07	29697621	2e-11	95	41	43	18	60	22236202	22236244	0
NODE_1080	497	chr07	29697621	2e-59	92	155	168	1	168	24493270	24493431	0
NODE_1324	128	chr07	29697621	1e-41	91	116	128	1	128	21050957	21051073	0
NODE_1356	269	chr07	29697621	2e-11	83	112	135	79	213	5505	5636	0
NODE_1435	688	chr07	29697621	8e-72	86	274	318	1	312	20825419	20825725	0
NODE_1509	466	chr07	29697621	1e-29	99	70	71	1	71	5214870	5214800	0
NODE_1515	95	chr07	29697621	2e-21	87	82	94	1	94	21574759	21574842	0
NODE_1524	92	chr07	29697621	3e-11	94	48	51	22	71	29069527	29069477	0
NODE_1645	442	chr07	29697621	4e-45	85	169	198	5	200	22919460	22919282	0
NODE_1712	96	chr07	29697621	1e-19	100	49	49	14	62	21508597	21508645	0
NODE_1716	119	chr07	29697621	1e-23	85	98	115	5	119	24502987	24503099	0
NODE_1850	436	chr07	29697621	2e-12	98	41	42	32	73	24492851	24492810	0
NODE_1904	92	chr07	29697621	3e-29	93	88	95	1	92	20808780	20808874	0
NODE_1929	455	chr07	29697621	5e-26	90	86	96	1	96	22824191	22824276	0
NODE_2016	138	chr07	29697621	8e-31	93	90	97	1	93	24527713	24527809	0
NODE_2122	120	chr07	29697621	6e-47	94	117	124	1	120	252258	252381	0
NODE_2260	842	chr07	29697621	7e-51	94	131	139	1	138	1699579	1699441	0
NODE_2267	496	chr07	29697621	9e-34	100	74	74	423	496	18352697	18352624	0
NODE_2313	1282	chr07	29697621	2e-80	87	279	319	569	884	21443996	21443679	0
NODE_2407	455	chr07	29697621	1e-41	93	113	122	1	116	23160231	23160110	0
NODE_2460	113	chr07	29697621	2e-15	90	63	70	44	113	21437157	21437088	0
NODE_2586	460	chr07	29697621	6e-41	92	110	119	1	111	20775939	20776057	0
NODE_2622	972	chr07	29697621	7e-30	100	68	68	1	68	22277596	22277663	0
NODE_2628	99	chr07	29697621	4e-35	94	93	99	1	99	20809439	20809341	0
NODE_2641	808	chr07	29697621	4e-31	93	99	106	2	106	24482654	24482550	0
NODE_2676	101	chr07	29697621	8e-18	88	79	90	1	90	21437071	21437160	0
NODE_2677	126	chr07	29697621	4e-20	85	107	126	1	126	21437458	21437333	0
NODE_2681	1613	chr07	29697621	3e-70	89	231	259	1347	1595	24514348	24514094	0
NODE_2697	105	chr07	29697621	1e-38	96	101	105	1	105	21471354	21471252	0
NODE_2789	110	chr07	29697621	1e-35	100	76	76	1	76	21506908	21506983	0
NODE_2818	94	chr07	29697621	1e-34	99	77	78	1	78	20962244	20962321	0
NODE_3130	1116	chr07	29697621	2e-48	89	166	187	631	816	20811046	20811232	0
NODE_3225	110	chr07	29697621	4e-38	94	101	108	2	109	20811477	20811584	0
NODE_3302	785	chr07	29697621	4e-49	95	118	124	1	124	21147969	21148092	0
NODE_3361	554	chr07	29697621	4e-70	91	180	197	1	197	25193031	25192846	0
NODE_3569	93	chr07	29697621	2e-15	100	42	42	52	93	25127160	25127201	0
NODE_3670	919	chr07	29697621	7e-76	96	165	171	1	171	20815271	20815104	0
NODE_3704	92	chr07	29697621	2e-30	92	88	96	1	88	3175826	3175921	0
NODE_3712	491	chr07	29697621	3e-46	91	144	158	1	150	21466762	21466605	0
NODE_3744	116	chr07	29697621	8e-40	92	107	116	1	116	24496628	24496735	0
NODE_3757	123	chr07	29697621	3e-36	90	111	123	1	123	21308441	21308326	0
NODE_3870	99	chr07	29697621	1e-34	92	98	107	1	99	21508793	21508899	0
NODE_3950	687	chr07	29697621	6e-11	87	66	76	286	361	1319191	1319266	76
NODE_4046	98	chr07	29697621	5e-28	89	93	104	3	98	25101259	25101156	0
NODE_4054	109	chr07	29697621	9e-21	95	60	63	1	63	24525338	24525400	0
NODE_4086	797	chr07	29697621	5e-67	90	200	223	236	451	20779191	20778971	0
NODE_4204	99	chr07	29697621	8e-21	100	51	51	1	51	213237	213287	0
NODE_4230	476	chr07	29697621	6e-47	95	117	123	1	121	24559149	24559271	0
NODE_4267	483	chr07	29697621	1e-35	99	84	85	399	482	24503213	24503297	0
NODE_4433	93	chr07	29697621	8e-30	94	88	94	1	93	21508457	21508550	0
NODE_4629	95	chr07	29697621	2e-30	93	88	95	1	95	21303344	21303250	0
NODE_4686	143	chr07	29697621	5e-26	97	66	68	1	68	3166268	3166335	0
NODE_4749	103	chr07	29697621	5e-22	100	53	53	1	53	24459031	24459083	0
NODE_4953	499	chr07	29697621	1e-14	96	48	50	398	447	13381519	13381470	0
NODE_5030	914	chr07	29697621	2e-73	93	184	198	360	557	20824427	20824234	0
NODE_5094	1435	chr07	29697621	3e-45	95	113	119	994	1108	1691647	1691765	0
NODE_5130	1074	chr07	29697621	1e-40	94	116	124	1	120	21573345	21573222	0
NODE_5169	102	chr07	29697621	9e-30	91	93	102	1	102	5491119	5491220	0
NODE_5177	95	chr07	29697621	3e-11	86	78	91	1	90	13381652	13381742	0
NODE_5181	482	chr07	29697621	2e-40	92	125	136	1	133	21669185	21669050	0
NODE_5254	431	chr07	29697621	2e-34	100	75	75	1	75	20809991	20810065	0
NODE_5409	3385	chr07	29697621	3e-81	81	553	682	2269	2932	24469486	24470140	0
NODE_5592	105	chr07	29697621	2e-21	97	58	60	1	60	3167769	3167828	0
NODE_5593	101	chr07	29697621	1e-31	92	93	101	1	101	21093869	21093769	101
NODE_5785	767	chr07	29697621	3e-34	96	87	91	677	767	24558465	24558375	0
NODE_5872	92	chr07	29697621	1e-13	98	42	43	1	43	24484125	24484167	0
NODE_5952	107	chr07	29697621	4e-32	96	79	82	1	82	21668296	21668215	0
NODE_5971	452	chr07	29697621	2e-40	95	100	105	4	103	1694990	1695094	0
NODE_5991	108	chr07	29697621	2e-31	93	91	98	1	98	24467823	24467730	0
NODE_5995	94	chr07	29697621	3e-14	100	40	40	55	94	24492427	24492466	0
NODE_5996	95	chr07	29697621	6e-37	96	90	94	2	95	24492721	24492628	0
NODE_6052	1021	chr07	29697621	1e-109	89	315	354	208	557	1764666	1764337	0
NODE_6092	2213	chr07	29697621	2e-65	90	198	221	1317	1536	24476062	24475850	0
NODE_6136	107	chr07	29697621	5e-44	95	107	113	1	107	1697264	1697376	0
NODE_6148	995	chr07	29697621	3e-78	90	214	237	598	825	20971472	20971698	0
NODE_6185	115	chr07	29697621	4e-23	91	89	98	19	115	24487074	24487169	0
NODE_6293	96	chr07	29697621	2e-30	99	70	71	1	71	24517972	24517902	0
NODE_6482	98	chr07	29697621	9e-30	99	69	70	1	70	21051294	21051363	53
NODE_6610	102	chr07	29697621	7e-12	95	42	44	1	44	20813863	20813820	0
NODE_6682	99	chr07	29697621	1e-25	97	65	67	30	96	7181761	7181695	0
NODE_6732	96	chr07	29697621	9e-36	97	93	96	1	96	20787052	20786959	0
NODE_6777	102	chr07	29697621	2e-24	94	72	77	17	93	1690923	1690999	0
NODE_6798	101	chr07	29697621	2e-36	94	95	101	1	101	22937435	22937530	0
NODE_6805	1396	chr07	29697621	1e-41	92	122	132	1	132	21506465	21506595	0
NODE_6868	726	chr07	29697621	2e-60	93	152	163	326	488	20816025	20816187	0
NODE_6869	116	chr07	29697621	1e-32	89	110	124	1	116	24502205	24502082	0
NODE_6884	741	chr07	29697621	5e-73	89	212	238	212	449	20812095	20811868	0
NODE_6906	92	chr07	29697621	3e-23	92	76	83	1	83	21444311	21444229	0
NODE_6975	95	chr07	29697621	3e-20	100	50	50	15	64	21115541	21115492	0
NODE_7031	97	chr07	29697621	3e-29	92	89	97	1	97	20876320	20876416	0
NODE_7383	100	chr07	29697621	1e-38	97	94	97	5	100	20779889	20779985	0
NODE_7441	104	chr07	29697621	3e-36	99	80	81	24	104	21343674	21343754	0
NODE_49	174	chr08	28443022	6e-54	91	158	174	1	174	3243088	3243249	0
NODE_50	1225	chr08	28443022	9e-73	93	198	213	1013	1225	3243456	3243251	0
NODE_127	460	chr08	28443022	9e-40	95	106	112	1	111	17819527	17819638	0
NODE_178	454	chr08	28443022	2e-46	96	118	123	1	123	17784593	17784473	0
NODE_303	496	chr08	28443022	1e-42	100	89	89	408	496	17910600	17910512	0
NODE_713	92	chr08	28443022	4e-19	88	81	92	1	92	22049517	22049426	0
NODE_847	110	chr08	28443022	2e-25	91	86	95	16	110	11961768	11961674	0
NODE_889	93	chr08	28443022	3e-26	90	84	93	1	93	17842312	17842396	0
NODE_960	93	chr08	28443022	8e-27	94	76	81	13	93	17445547	17445467	0
NODE_1297	105	chr08	28443022	2e-30	93	88	95	1	90	18066441	18066347	0
NODE_1434	738	chr08	28443022	4e-55	86	210	243	1	233	4316964	4317202	0
NODE_1650	1833	chr08	28443022	1e-110	84	556	663	450	1102	3235621	3236265	0
NODE_1682	626	chr08	28443022	4e-30	95	83	87	1	87	17781756	17781672	0
NODE_2035	424	chr08	28443022	3e-33	93	94	101	1	101	4310247	4310147	0
NODE_2340	713	chr08	28443022	4e-43	99	93	94	620	713	3045975	3046068	0
NODE_2400	490	chr08	28443022	1e-11	100	37	37	123	159	1838090	1838054	0
NODE_2489	96	chr08	28443022	9e-30	94	88	94	2	94	3241463	3241370	0
NODE_2720	94	chr08	28443022	5e-28	95	75	79	16	94	2812203	2812281	0
NODE_3053	159	chr08	28443022	1e-11	83	93	112	46	157	11962800	11962911	0
NODE_3054	99	chr08	28443022	2e-12	86	70	81	19	99	11963118	11963038	0
NODE_3415	148	chr08	28443022	7e-41	91	135	149	1	148	17816879	17816737	0
NODE_3538	975	chr08	28443022	2e-70	85	218	255	738	975	4313575	4313321	0
NODE_3781	105	chr08	28443022	1e-16	84	88	105	1	105	3232946	3233050	0
NODE_4063	97	chr08	28443022	9e-30	94	87	93	1	93	17842375	17842465	0
NODE_4078	108	chr08	28443022	7e-37	94	101	108	1	108	5365112	5365008	0
NODE_4394	102	chr08	28443022	1e-25	98	62	63	1	63	3240973	3240911	0
NODE_4410	130	chr08	28443022	4e-23	90	86	96	35	130	5282112	5282021	0
NODE_4532	456	chr08	28443022	3e-15	88	80	91	6	96	16363018	16363107	0
NODE_4603	543	chr08	28443022	5e-14	92	56	61	67	127	20175362	20175302	0
NODE_4694	564	chr08	28443022	1e-11	100	37	37	1	37	1239871	1239835	0
NODE_4943	117	chr08	28443022	3e-33	90	105	117	1	117	17837404	17837296	0
NODE_5056	115	chr08	28443022	2e-25	100	59	59	1	59	6012151	6012093	0
NODE_5190	93	chr08	28443022	7e-12	88	60	68	23	90	11962971	11962904	0
NODE_5199	96	chr08	28443022	1e-34	95	89	94	3	96	20162095	20162188	0
NODE_5224	107	chr08	28443022	8e-15	94	50	53	1	53	17837891	17837839	0
NODE_5225	99	chr08	28443022	1e-31	92	91	99	1	99	17837494	17837585	0
NODE_5232	2724	chr08	28443022	2e-13	93	57	61	885	944	26182232	26182292	0
NODE_5252	762	chr08	28443022	6e-42	94	110	117	1	117	4313331	4313219	0
NODE_5531	1017	chr08	28443022	8e-39	93	108	116	339	450	4310356	4310471	0
NODE_5803	98	chr08	28443022	6e-34	95	92	97	1	97	17793628	17793723	0
NODE_6045	2409	chr08	28443022	7e-29	97	73	75	397	471	17809936	17809862	0
NODE_6060	760	chr08	28443022	6e-36	93	99	106	332	437	17840362	17840257	0
NODE_6149	114	chr08	28443022	1e-13	88	66	75	36	110	16360553	16360627	0
NODE_6221	100	chr08	28443022	4e-32	94	96	102	1	100	17850973	17851074	0
NODE_6295	120	chr08	28443022	4e-26	100	60	60	1	60	2811096	2811155	0
NODE_6389	835	chr08	28443022	2e-39	91	115	127	1	117	17816883	17817009	0
NODE_6394	102	chr08	28443022	4e-35	93	98	105	1	102	17734510	17734406	0
NODE_6710	125	chr08	28443022	5e-32	89	111	125	1	125	2807471	2807353	0
NODE_6719	768	chr08	28443022	2e-32	95	84	88	681	768	2796170	2796083	0
NODE_7099	97	chr08	28443022	4e-35	100	75	75	1	75	14723667	14723593	0
NODE_7547	95	chr08	28443022	2e-18	88	84	95	1	95	20167714	20167807	0
NODE_97	461	chr09	23012720	4e-20	98	54	55	407	461	4595328	4595382	0
NODE_167	287	chr09	23012720	3e-23	84	160	191	5	193	13196335	13196517	0
NODE_893	459	chr09	23012720	6e-16	87	83	95	357	451	11149928	11149836	0
NODE_1262	477	chr09	23012720	7e-50	98	118	121	337	456	4594754	4594873	0
NODE_1402	92	chr09	23012720	5e-28	88	92	104	1	92	5894132	5894029	0
NODE_1640	119	chr09	23012720	6e-13	94	47	50	30	79	3485757	3485708	0
NODE_1934	89	chr09	23012720	2e-11	97	38	39	51	89	13899088	13899126	0
NODE_2808	441	chr09	23012720	4e-23	90	87	97	345	441	4333993	4334085	0
NODE_2814	144	chr09	23012720	7e-13	96	44	46	66	111	3831811	3831856	0
NODE_3416	103	chr09	23012720	1e-13	96	45	47	1	47	12079052	12079098	0
NODE_4742	102	chr09	23012720	2e-18	89	74	83	18	100	19245245	19245163	0
NODE_4786	97	chr09	23012720	2e-37	97	88	91	1	91	7732309	7732399	0
NODE_5007	457	chr09	23012720	3e-18	94	64	68	390	457	3572862	3572928	0
NODE_5378	458	chr09	23012720	4e-48	94	119	126	1	126	13786236	13786361	0
NODE_5882	95	chr09	23012720	3e-26	97	66	68	3	70	4334161	4334228	0
NODE_6356	92	chr09	23012720	1e-25	97	65	67	26	92	10350749	10350683	0
NODE_6779	95	chr09	23012720	1e-16	92	66	72	23	93	5476760	5476831	0
NODE_6974	99	chr09	23012720	4e-35	95	90	95	5	99	14918399	14918493	0
NODE_7231	1438	chr09	23012720	4e-20	80	201	250	542	788	10900588	10900837	0
NODE_62	458	chr10	23207287	8e-37	91	107	117	1	110	5812268	5812152	0
NODE_85	96	chr10	23207287	8e-21	88	69	78	1	78	8096660	8096583	0
NODE_133	481	chr10	23207287	1e-110	94	253	270	200	469	5716837	5716568	0
NODE_153	450	chr10	23207287	3e-39	92	111	120	1	116	5813615	5813734	0
NODE_207	1256	chr10	23207287	5e-62	88	197	224	2	225	18628060	18628267	0
NODE_239	94	chr10	23207287	2e-21	89	82	92	1	92	15212359	15212450	0
NODE_248	258	chr10	23207287	2e-20	83	132	159	31	189	7657406	7657248	0
NODE_310	146	chr10	23207287	7e-50	92	135	146	1	146	5717658	5717521	0
NODE_359	92	chr10	23207287	3e-35	100	75	75	18	92	773438	773364	0
NODE_395	61	chr10	23207287	2e-17	93	57	61	1	61	9942663	9942723	0
NODE_613	444	chr10	23207287	3e-33	89	110	124	1	114	2088654	2088531	0
NODE_665	469	chr10	23207287	3e-27	95	75	79	391	469	5968103	5968181	0
NODE_736	110	chr10	23207287	1e-44	96	108	113	1	110	5326391	5326503	0
NODE_768	110	chr10	23207287	9e-18	98	49	50	1	50	7818285	7818334	0
NODE_845	123	chr10	23207287	2e-19	85	103	121	3	123	465612	465728	0
NODE_941	61	chr10	23207287	6e-17	93	56	60	2	61	9942817	9942758	0
NODE_1049	677	chr10	23207287	7e-29	99	69	70	608	677	11747031	11746962	0
NODE_1109	458	chr10	23207287	4e-42	93	112	120	1	120	2101786	2101905	0
NODE_1111	444	chr10	23207287	2e-13	95	53	56	390	444	8691101	8691046	0
NODE_1117	465	chr10	23207287	7e-53	94	133	142	1	142	9624716	9624575	0
NODE_1223	92	chr10	23207287	3e-11	97	38	39	33	71	9620350	9620312	0
NODE_1232	444	chr10	23207287	3e-27	89	99	111	339	444	5321411	5321521	0
NODE_1696	96	chr10	23207287	9e-33	91	95	104	1	96	9551390	9551287	0
NODE_1791	101	chr10	23207287	9e-27	90	91	101	1	101	9895334	9895434	0
NODE_1802	147	chr10	23207287	5e-51	93	136	147	1	147	9539962	9540104	0
NODE_1803	110	chr10	23207287	6e-28	89	102	115	1	110	6010959	6011073	0
NODE_1919	130	chr10	23207287	4e-23	87	103	118	15	130	9342237	9342354	0
NODE_1971	92	chr10	23207287	8e-33	95	86	91	1	91	2107609	2107519	0
NODE_2091	108	chr10	23207287	2e-37	93	100	108	1	108	9141231	9141330	0
NODE_2194	105	chr10	23207287	1e-16	92	59	64	36	99	8597370	8597433	0
NODE_2218	96	chr10	23207287	9e-30	93	93	100	1	96	6172236	6172137	0
NODE_2381	538	chr10	23207287	2e-34	86	133	155	4	145	9540280	9540434	0
NODE_2418	234	chr10	23207287	4e-74	91	216	238	1	234	12205090	12205320	0
NODE_2480	465	chr10	23207287	3e-33	96	85	89	106	194	6210956	6210868	0
NODE_2592	118	chr10	23207287	2e-18	98	50	51	35	85	4948540	4948590	0
NODE_2748	442	chr10	23207287	1e-26	100	62	62	1	62	13042028	13042089	0
NODE_2774	459	chr10	23207287	2e-12	100	38	38	422	459	5968891	5968928	0
NODE_2918	1051	chr10	23207287	9e-85	92	222	242	187	428	5233294	5233532	0
NODE_2925	92	chr10	23207287	3e-35	95	91	96	1	92	1453768	1453673	0
NODE_3004	101	chr10	23207287	2e-40	95	100	105	1	101	5235486	5235590	0
NODE_3094	95	chr10	23207287	1e-31	94	87	93	3	95	6160751	6160843	0
NODE_3266	102	chr10	23207287	1e-13	100	39	39	63	101	1464101	1464139	0
NODE_3325	483	chr10	23207287	5e-29	96	75	78	1	78	9582310	9582387	0
NODE_3558	92	chr10	23207287	3e-32	94	85	90	1	90	5772946	5773035	0
NODE_3559	78	chr10	23207287	1e-18	100	47	47	1	47	5773267	5773221	0
NODE_3591	445	chr10	23207287	4e-14	96	47	49	397	445	6211415	6211367	0
NODE_3598	96	chr10	23207287	8e-27	91	88	97	5	96	9571325	9571421	0
NODE_3608	104	chr10	23207287	2e-21	98	55	56	1	56	6006660	6006715	0
NODE_3634	1175	chr10	23207287	4e-56	93	150	161	689	848	1361336	1361180	0
NODE_3669	110	chr10	23207287	1e-32	100	71	71	1	71	6250679	6250749	0
NODE_3752	100	chr10	23207287	9e-30	97	72	74	1	74	9931549	9931622	0
NODE_3821	536	chr10	23207287	1e-42	93	116	125	384	508	5719332	5719456	0
NODE_3822	731	chr10	23207287	3e-37	100	80	80	187	266	2101421	2101500	0
NODE_3833	4571	chr10	23207287	4e-41	83	243	293	3771	4061	1063410	1063701	0
NODE_3910	456	chr10	23207287	2e-13	90	72	80	24	103	19833356	19833279	0
NODE_3952	124	chr10	23207287	8e-40	92	110	120	13	124	6008471	6008352	0
NODE_3963	842	chr10	23207287	5e-12	91	53	58	128	185	17726872	17726929	0
NODE_4017	95	chr10	23207287	2e-40	100	84	84	1	84	8869204	8869287	0
NODE_4106	3142	chr10	23207287	1e-37	100	82	82	1	82	9804772	9804853	0
NODE_4145	447	chr10	23207287	8e-37	95	94	99	1	99	5813036	5812938	0
NODE_4203	61	chr10	23207287	4e-15	92	56	61	1	61	9942663	9942723	0
NODE_4275	925	chr10	23207287	1e-52	89	178	201	727	925	2086817	2086623	0
NODE_4422	449	chr10	23207287	2e-22	100	55	55	4	58	1029815	1029869	0
NODE_4484	104	chr10	23207287	4e-38	94	98	104	1	104	5763893	5763790	0
NODE_4530	151	chr10	23207287	5e-54	93	140	151	1	151	5232175	5232025	0
NODE_4545	223	chr10	23207287	3e-56	89	174	195	1	192	5721982	5722164	0
NODE_4556	496	chr10	23207287	5e-29	100	66	66	431	496	4710564	4710629	0
NODE_4702	751	chr10	23207287	6e-42	100	88	88	664	751	6134834	6134921	0
NODE_4840	1955	chr10	23207287	2e-68	89	208	234	298	530	6170199	6169966	0
NODE_4976	159	chr10	23207287	6e-23	91	69	76	1	76	7778860	7778785	0
NODE_5005	97	chr10	23207287	7e-15	92	56	61	20	80	3843465	3843405	0
NODE_5016	2733	chr10	23207287	1e-166	89	492	550	1	539	12205322	12205862	0
NODE_5057	140	chr10	23207287	4e-11	92	47	51	6	56	4314833	4314783	0
NODE_5186	434	chr10	23207287	7e-31	94	84	89	27	115	9601115	9601027	0
NODE_5215	585	chr10	23207287	1e-36	100	79	79	1	79	13042168	13042090	0
NODE_5216	109	chr10	23207287	4e-35	93	100	107	4	109	5231144	5231250	0
NODE_5305	460	chr10	23207287	9e-43	100	89	89	372	460	1493128	1493216	0
NODE_5306	418	chr10	23207287	3e-42	94	111	118	1	115	5228670	5228553	0
NODE_5456	104	chr10	23207287	3e-36	94	99	105	1	104	10118356	10118252	0
NODE_5680	102	chr10	23207287	5e-13	93	50	54	13	66	13236391	13236444	0
NODE_5704	783	chr10	23207287	6e-39	98	93	95	672	765	1083505	1083599	0
NODE_5710	432	chr10	23207287	5e-29	96	79	82	1	82	2105992	2106072	0
NODE_5824	467	chr10	23207287	5e-38	99	84	85	383	467	5416829	5416913	0
NODE_5975	483	chr10	23207287	1e-35	87	141	163	338	483	2085831	2085993	0
NODE_6106	336	chr10	23207287	2e-12	98	41	42	52	93	7425993	7426034	0
NODE_6180	96	chr10	23207287	5e-31	93	89	96	1	96	6213633	6213538	0
NODE_6282	102	chr10	23207287	1e-16	90	79	88	6	93	19832894	19832809	0
NODE_6420	137	chr10	23207287	9e-34	98	79	81	5	85	2102511	2102591	0
NODE_6448	1874	chr10	23207287	6e-35	94	95	101	1071	1171	5231685	5231585	0
NODE_6454	111	chr10	23207287	2e-25	93	77	83	29	111	7313089	7313171	0
NODE_6487	109	chr10	23207287	6e-25	95	70	74	1	74	6135178	6135105	0
NODE_6514	135	chr10	23207287	3e-49	94	120	127	6	132	6209757	6209883	0
NODE_6526	449	chr10	23207287	5e-35	93	100	108	1	108	9569427	9569534	0
NODE_6583	829	chr10	23207287	3e-41	91	125	137	1	137	5234706	5234839	0
NODE_6658	113	chr10	23207287	5e-38	99	83	84	1	84	4843838	4843755	0
NODE_6695	92	chr10	23207287	1e-34	96	86	90	3	92	6010646	6010557	0
NODE_6717	98	chr10	23207287	7e-15	100	41	41	58	98	21997689	21997729	0
NODE_6834	109	chr10	23207287	4e-35	94	93	99	1	99	1360101	1360199	0
NODE_6878	453	chr10	23207287	1e-17	95	60	63	391	453	5459236	5459297	0
NODE_6885	116	chr10	23207287	2e-31	91	107	118	1	116	5229206	5229315	0
NODE_6889	94	chr10	23207287	7e-18	100	46	46	1	46	6174678	6174723	0
NODE_6931	439	chr10	23207287	8e-34	92	108	117	1	114	5321800	5321916	0
NODE_6932	469	chr10	23207287	2e-56	89	173	194	1	178	5764143	5763951	0
NODE_6972	451	chr10	23207287	2e-19	100	50	50	402	451	1363590	1363541	0
NODE_7476	95	chr10	23207287	8e-24	95	72	76	21	95	2107003	2107078	0
NODE_7500	101	chr10	23207287	2e-36	94	95	101	1	101	9540581	9540681	0
NODE_38	158	chr11	29021106	5e-14	89	75	84	45	127	11398491	11398409	0
NODE_58	122	chr11	29021106	2e-37	93	100	107	16	122	28784835	28784941	0
NODE_152	458	chr11	29021106	3e-55	90	161	178	7	184	28092264	28092426	0
NODE_213	306	chr11	29021106	1e-74	87	265	306	1	306	28436037	28435732	0
NODE_216	146	chr11	29021106	5e-20	84	122	146	1	146	28435998	28436143	0
NODE_265	835	chr11	29021106	1e-143	83	666	802	2	803	28437064	28436263	0
NODE_290	827	chr11	29021106	0	88	644	730	102	821	27281294	27282009	0
NODE_354	146	chr11	29021106	2e-35	88	127	144	1	144	28452929	28452786	0
NODE_356	108	chr11	29021106	2e-21	88	91	104	1	104	28436416	28436519	0
NODE_377	534	chr11	29021106	3e-24	87	105	121	399	519	4449111	4448997	0
NODE_444	72	chr11	29021106	2e-17	92	60	65	1	65	27840386	27840450	0
NODE_456	257	chr11	29021106	3e-35	89	124	140	1	140	28436035	28435896	0
NODE_460	468	chr11	29021106	8e-34	93	95	102	1	102	5925489	5925590	0
NODE_501	61	chr11	29021106	6e-17	98	47	48	14	61	12040004	12039957	28
NODE_524	166	chr11	29021106	5e-11	91	50	55	112	166	17765484	17765430	0
NODE_525	226	chr11	29021106	3e-19	91	70	77	139	215	17764570	17764494	0
NODE_529	104	chr11	29021106	5e-22	88	89	101	4	104	28453438	28453338	11
NODE_587	673	chr11	29021106	1e-141	84	567	673	1	673	27282297	27282966	0
NODE_610	276	chr11	29021106	6e-52	84	233	276	1	276	28451778	28451503	0
NODE_632	89	chr11	29021106	6e-15	87	77	89	1	89	28452646	28452558	0
NODE_634	84	chr11	29021106	1e-16	89	71	80	5	84	28452987	28452908	0
NODE_635	341	chr11	29021106	2e-95	88	300	341	1	341	28451766	28451426	0
NODE_707	433	chr11	29021106	4e-11	92	54	59	373	431	11735303	11735247	0
NODE_859	144	chr11	29021106	2e-28	97	70	72	1	72	7017373	7017302	0
NODE_886	135	chr11	29021106	2e-25	94	74	79	1	79	27799086	27799008	79
NODE_899	139	chr11	29021106	1e-23	87	101	116	5	120	28436364	28436249	0
NODE_914	192	chr11	29021106	1e-15	89	70	79	2	80	28451961	28451883	0
NODE_917	223	chr11	29021106	8e-17	85	94	110	55	164	28451287	28451182	0
NODE_938	83	chr11	29021106	4e-13	89	59	66	18	83	28451384	28451449	0
NODE_942	465	chr11	29021106	2e-40	91	115	126	1	126	27366739	27366622	0
NODE_985	62	chr11	29021106	7e-17	93	56	60	1	60	28452845	28452786	0
NODE_1070	88	chr11	29021106	7e-18	91	70	77	1	75	7738048	7738124	0
NODE_1076	671	chr11	29021106	1e-58	86	221	256	5	260	28451726	28451471	0
NODE_1193	92	chr11	29021106	5e-31	94	83	88	1	88	7103317	7103230	0
NODE_1233	474	chr11	29021106	2e-43	92	140	153	1	151	24074890	24074740	0
NODE_1238	107	chr11	29021106	2e-24	100	57	57	1	57	2087132	2087076	0
NODE_1267	152	chr11	29021106	2e-28	93	83	89	1	85	27416912	27416824	0
NODE_1333	336	chr11	29021106	9e-73	89	212	237	97	332	23747430	23747662	0
NODE_1335	161	chr11	29021106	5e-42	89	138	155	7	161	28436200	28436354	0
NODE_1398	370	chr11	29021106	9e-61	92	172	187	192	370	28034180	28033998	0
NODE_1401	94	chr11	29021106	5e-31	93	86	92	3	94	4488345	4488436	0
NODE_1463	72	chr11	29021106	1e-21	94	64	68	1	68	28437733	28437666	0
NODE_1510	373	chr11	29021106	1e-116	90	314	349	38	373	17764830	17765168	0
NODE_1525	456	chr11	29021106	3e-36	94	96	102	2	103	27992310	27992411	0
NODE_1533	129	chr11	29021106	2e-19	84	109	129	1	129	27282838	27282966	0
NODE_1648	124	chr11	29021106	2e-49	94	120	128	1	120	7102385	7102258	0
NODE_1651	113	chr11	29021106	2e-34	93	99	106	1	100	27998077	27998182	0
NODE_1690	117	chr11	29021106	2e-15	100	42	42	1	42	14993231	14993190	0
NODE_1699	97	chr11	29021106	9e-36	95	92	97	1	97	28357028	28356936	93
NODE_1726	444	chr11	29021106	3e-24	89	93	104	1	101	5110143	5110040	0
NODE_1877	63	chr11	29021106	4e-12	91	58	64	1	63	28436325	28436388	0
NODE_1879	75	chr11	29021106	6e-21	92	69	75	1	75	28436366	28436440	0
NODE_1898	97	chr11	29021106	3e-20	89	87	98	1	97	6552558	6552461	0
NODE_1954	601	chr11	29021106	2e-32	88	124	141	461	601	5997240	5997104	0
NODE_1980	446	chr11	29021106	4e-26	98	64	65	382	446	28140807	28140871	0
NODE_2031	96	chr11	29021106	6e-34	95	88	93	1	93	7120238	7120146	0
NODE_2067	119	chr11	29021106	8e-43	94	112	119	1	119	23943061	23943177	0
NODE_2078	1645	chr11	29021106	5e-81	90	245	272	291	558	24076764	24077034	0
NODE_2081	920	chr11	29021106	6e-27	100	63	63	858	920	4737712	4737650	0
NODE_2101	65	chr11	29021106	1e-12	98	40	41	25	65	12040057	12040017	41
NODE_2173	452	chr11	29021106	1e-41	95	110	116	1	111	4734852	4734967	0
NODE_2228	88	chr11	29021106	1e-28	93	82	88	1	88	28451442	28451529	0
NODE_2247	210	chr11	29021106	3e-84	94	197	210	1	210	27282506	27282297	0
NODE_2248	101	chr11	29021106	9e-33	94	89	95	1	95	27282032	27282126	0
NODE_2249	188	chr11	29021106	9e-41	93	120	129	59	186	27282128	27282255	0
NODE_2271	109	chr11	29021106	1e-13	88	66	75	32	106	28451826	28451752	0
NODE_2299	178	chr11	29021106	5e-70	95	165	174	1	174	24087482	24087310	0
NODE_2302	417	chr11	29021106	5e-41	89	135	151	1	143	5526306	5526157	0
NODE_2317	93	chr11	29021106	2e-33	92	93	101	1	93	6927447	6927547	0
NODE_2348	73	chr11	29021106	4e-25	96	67	70	4	73	11851342	11851411	0
NODE_2393	101	chr11	29021106	9e-33	94	89	95	1	95	27282032	27282126	0
NODE_2414	78	chr11	29021106	6e-24	93	71	76	1	76	28452398	28452473	0
NODE_2428	490	chr11	29021106	1e-42	93	124	134	362	490	4974231	4974098	0
NODE_2463	61	chr11	29021106	2e-11	90	53	59	3	61	7738019	7738077	0
NODE_2506	708	chr11	29021106	2e-29	100	67	67	642	708	28131345	28131411	0
NODE_2507	1197	chr11	29021106	5e-25	88	105	120	1078	1197	4965996	4965877	0
NODE_2549	201	chr11	29021106	8e-29	90	95	105	1	105	28451487	28451383	0
NODE_2558	126	chr11	29021106	3e-36	90	122	136	1	126	28808201	28808334	0
NODE_2590	61	chr11	29021106	4e-12	90	55	61	1	61	23748192	23748136	0
NODE_2596	366	chr11	29021106	4e-26	91	85	93	279	366	17764711	17764803	0
NODE_2598	109	chr11	29021106	4e-29	100	65	65	1	65	25910075	25910139	0
NODE_2599	864	chr11	29021106	1e-46	93	126	136	729	864	28452455	28452590	0
NODE_2603	773	chr11	29021106	3e-87	88	272	308	214	521	4625847	4626154	0
NODE_2618	299	chr11	29021106	5e-71	87	260	300	1	299	28451463	28451757	0
NODE_2643	1250	chr11	29021106	9e-70	90	200	222	398	619	28468004	28467791	0
NODE_2665	466	chr11	29021106	1e-57	94	144	154	1	154	28437099	28437252	0
NODE_2710	97	chr11	29021106	9e-33	94	89	95	3	97	27826263	27826357	0
NODE_2721	67	chr11	29021106	7e-14	90	60	67	1	67	28451529	28451463	0
NODE_2773	111	chr11	29021106	1e-32	92	101	110	1	108	28064920	28064811	0
NODE_2795	457	chr11	29021106	1e-20	94	64	68	390	457	7177714	7177647	0
NODE_2872	1083	chr11	29021106	1e-46	91	150	164	607	768	4432019	4431857	0
NODE_2877	1138	chr11	29021106	6e-83	89	263	295	422	715	4695035	4694745	291
NODE_2906	92	chr11	29021106	1e-40	99	87	88	1	88	23787145	23787058	0
NODE_2917	456	chr11	29021106	1e-44	92	141	154	305	456	23793295	23793445	0
NODE_2942	98	chr11	29021106	8e-27	100	61	61	1	61	5416594	5416534	0
NODE_2980	61	chr11	29021106	2e-13	98	40	41	21	61	12039665	12039625	0
NODE_2996	153	chr11	29021106	1e-48	92	135	146	9	153	6933447	6933302	0
NODE_3027	61	chr11	29021106	1e-24	98	60	61	1	61	12043948	12044008	61
NODE_3029	86	chr11	29021106	4e-13	98	41	42	45	86	12039730	12039771	42
NODE_3122	1032	chr11	29021106	1e-114	93	288	311	550	852	4548521	4548219	0
NODE_3133	93	chr11	29021106	4e-41	100	85	85	1	85	4562062	4561978	0
NODE_3179	1094	chr11	29021106	8e-39	100	83	83	1	83	12191547	12191465	0
NODE_3218	118	chr11	29021106	2e-21	97	58	60	37	96	4435202	4435143	0
NODE_3235	113	chr11	29021106	6e-28	92	84	91	1	91	969652	969562	0
NODE_3285	106	chr11	29021106	1e-13	93	51	55	20	74	4655602	4655548	55
NODE_3289	462	chr11	29021106	6e-47	94	123	131	1	129	4931806	4931676	0
NODE_3298	61	chr11	29021106	4e-15	92	56	61	1	61	28435714	28435654	0
NODE_3318	95	chr11	29021106	7e-12	91	51	56	40	95	22661056	22661111	0
NODE_3387	62	chr11	29021106	1e-12	94	46	49	14	62	11851430	11851382	0
NODE_3449	110	chr11	29021106	6e-19	95	57	60	51	110	28357435	28357494	0
NODE_3462	516	chr11	29021106	7e-44	95	106	111	1	111	23747637	23747747	0
NODE_3466	763	chr11	29021106	6e-36	99	81	82	8	89	5497069	5496988	0
NODE_3482	96	chr11	29021106	5e-19	96	54	56	1	56	17781583	17781528	0
NODE_3512	61	chr11	29021106	2e-14	93	52	56	6	61	7098740	7098685	0
NODE_3535	72	chr11	29021106	6e-24	96	65	68	5	72	28437666	28437733	0
NODE_3546	78	chr11	29021106	2e-11	88	60	68	1	64	27840999	27841066	0
NODE_3567	98	chr11	29021106	4e-35	95	93	98	1	98	4420314	4420219	0
NODE_3606	87	chr11	29021106	2e-24	100	57	57	1	57	27740204	27740260	0
NODE_3609	441	chr11	29021106	5e-29	100	66	66	376	441	7193195	7193260	0
NODE_3613	761	chr11	29021106	2e-41	100	87	87	675	761	19708716	19708802	0
NODE_3622	437	chr11	29021106	3e-58	95	139	147	1	147	4489543	4489689	0
NODE_3691	65	chr11	29021106	7e-11	90	52	58	8	65	28452576	28452519	0
NODE_3736	1409	chr11	29021106	7e-74	87	244	280	1135	1409	24225537	24225795	0
NODE_3741	459	chr11	29021106	2e-37	100	80	80	1	80	28834151	28834072	0
NODE_3767	817	chr11	29021106	1e-43	94	114	121	1	118	28165602	28165722	0
NODE_3783	75	chr11	29021106	1e-25	95	71	75	1	75	28436366	28436440	0
NODE_3800	87	chr11	29021106	6e-12	98	43	44	17	60	5926746	5926704	0
NODE_3809	458	chr11	29021106	1e-29	100	67	67	1	67	4438554	4438620	0
NODE_3824	144	chr11	29021106	5e-26	100	60	60	1	60	27334518	27334577	0
NODE_3831	490	chr11	29021106	3e-30	90	108	120	1	120	23983492	23983374	0
NODE_3856	515	chr11	29021106	1e-26	100	62	62	454	515	5919463	5919524	0
NODE_3862	466	chr11	29021106	1e-41	100	87	87	1	87	17822607	17822521	0
NODE_3877	483	chr11	29021106	3e-30	96	88	92	393	483	27741217	27741307	0
NODE_3878	4375	chr11	29021106	1e-122	84	578	691	3142	3811	23941146	23941827	0
NODE_3883	1389	chr11	29021106	2e-37	99	84	85	686	770	7189811	7189727	0
NODE_3911	101	chr11	29021106	2e-21	86	90	105	1	100	24069702	24069806	0
NODE_3918	352	chr11	29021106	2e-98	88	308	350	3	352	28452473	28452124	0
NODE_3936	461	chr11	29021106	2e-28	100	65	65	196	260	28152754	28152818	65
NODE_3940	151	chr11	29021106	1e-36	96	90	94	1	94	23793835	23793928	0
NODE_4064	104	chr11	29021106	2e-37	94	98	104	1	104	27737990	27738089	0
NODE_4094	120	chr11	29021106	1e-35	92	110	120	1	120	4729120	4729238	0
NODE_4100	464	chr11	29021106	7e-25	95	72	76	1	72	28142050	28142125	0
NODE_4111	468	chr11	29021106	5e-35	91	106	116	353	468	16073368	16073253	0
NODE_4213	77	chr11	29021106	6e-24	94	74	79	1	77	12040057	12039979	79
NODE_4249	432	chr11	29021106	2e-49	95	118	124	309	432	23707977	23708100	0
NODE_4285	61	chr11	29021106	3e-22	98	56	57	5	61	12039722	12039778	57
NODE_4346	463	chr11	29021106	2e-40	95	100	105	359	463	24075810	24075914	0
NODE_4357	101	chr11	29021106	4e-38	94	99	105	1	101	28369852	28369956	0
NODE_4361	144	chr11	29021106	2e-38	96	93	97	1	97	4553864	4553768	0
NODE_4371	785	chr11	29021106	1e-40	94	107	114	1	114	4439757	4439644	0
NODE_4438	438	chr11	29021106	5e-29	91	93	102	1	102	26090299	26090400	0
NODE_4471	140	chr11	29021106	3e-52	98	110	112	1	112	10518699	10518810	0
NODE_4481	507	chr11	29021106	7e-50	92	141	153	1	152	23944272	23944120	0
NODE_4490	501	chr11	29021106	3e-49	94	123	131	357	487	28365364	28365240	0
NODE_4499	228	chr11	29021106	2e-73	91	203	224	5	228	28451726	28451503	0
NODE_4519	2041	chr11	29021106	1e-36	94	98	104	1	104	28845068	28844970	0
NODE_4585	582	chr11	29021106	6e-26	100	61	61	522	582	15683892	15683952	0
NODE_4652	94	chr11	29021106	1e-22	88	90	102	1	94	24088067	24088166	0
NODE_4655	71	chr11	29021106	3e-16	90	64	71	1	71	28435611	28435541	0
NODE_4733	488	chr11	29021106	6e-38	94	103	110	36	145	24086890	24086785	0
NODE_4734	108	chr11	29021106	4e-26	100	60	60	49	108	6916524	6916465	0
NODE_4814	110	chr11	29021106	1e-41	95	104	110	1	110	27244355	27244464	0
NODE_4842	171	chr11	29021106	4e-70	95	165	173	1	171	6911681	6911510	0
NODE_4855	97	chr11	29021106	5e-22	97	59	61	1	61	7012244	7012304	0
NODE_4905	97	chr11	29021106	2e-24	97	63	65	1	65	28168661	28168725	0
NODE_4906	1629	chr11	29021106	6e-13	91	62	68	336	402	7227536	7227603	0
NODE_4933	756	chr11	29021106	4e-43	91	124	136	621	756	27791512	27791378	0
NODE_4950	130	chr11	29021106	3e-33	100	72	72	1	72	27311055	27311126	0
NODE_4955	772	chr11	29021106	1e-43	94	125	133	333	463	4380845	4380974	0
NODE_4978	749	chr11	29021106	1e-27	92	86	93	18	106	6943631	6943723	0
NODE_5033	108	chr11	29021106	2e-18	86	93	108	1	108	26273802	26273900	0
NODE_5085	773	chr11	29021106	5e-55	94	135	143	323	461	6885013	6885155	0
NODE_5098	97	chr11	29021106	5e-28	94	78	83	5	87	5749718	5749636	0
NODE_5148	107	chr11	29021106	2e-15	96	48	50	28	77	28132295	28132246	0
NODE_5168	112	chr11	29021106	3e-14	98	47	48	1	48	6870160	6870206	0
NODE_5188	458	chr11	29021106	1e-48	94	123	131	328	458	24068428	24068558	0
NODE_5222	96	chr11	29021106	2e-27	92	88	96	1	96	7017941	7017849	0
NODE_5294	127	chr11	29021106	3e-39	92	118	128	9	127	4432753	4432626	0
NODE_5370	1495	chr11	29021106	6e-22	98	58	59	1437	1495	28780926	28780868	0
NODE_5372	94	chr11	29021106	2e-21	86	90	105	1	93	4732560	4732456	0
NODE_5380	478	chr11	29021106	1e-41	94	106	113	1	113	4370008	4370113	0
NODE_5443	995	chr11	29021106	3e-35	94	97	103	1	103	28808437	28808536	0
NODE_5464	111	chr11	29021106	7e-40	94	101	107	3	109	23947467	23947361	0
NODE_5516	452	chr11	29021106	1e-35	95	96	101	1	100	6884517	6884617	0
NODE_5520	1220	chr11	29021106	8e-67	89	204	229	342	560	7015177	7015399	0
NODE_5538	120	chr11	29021106	6e-47	94	117	124	1	120	4437820	4437943	0
NODE_5567	440	chr11	29021106	3e-18	94	60	64	377	440	28012971	28013034	0
NODE_5579	94	chr11	29021106	1e-28	99	67	68	5	72	24087308	24087241	0
NODE_5580	803	chr11	29021106	4e-31	93	91	98	1	98	27677440	27677343	0
NODE_5595	783	chr11	29021106	2e-20	88	91	104	30	133	4162363	4162466	0
NODE_5614	125	chr11	29021106	4e-45	94	119	126	1	125	7094584	7094706	0
NODE_5702	94	chr11	29021106	1e-37	95	94	99	1	94	4574889	4574791	0
NODE_5721	462	chr11	29021106	3e-55	94	147	157	1	154	1129383	1129227	0
NODE_5782	1104	chr11	29021106	4e-93	95	207	218	698	915	4476483	4476266	0
NODE_5789	83	chr11	29021106	2e-14	94	49	52	1	52	27840999	27841050	0
NODE_5810	1096	chr11	29021106	2e-45	94	115	122	975	1096	28368564	28368443	0
NODE_5842	488	chr11	29021106	1e-38	99	85	86	1	86	23854190	23854105	0
NODE_5885	457	chr11	29021106	3e-30	97	74	76	1	76	4429228	4429153	0
NODE_5900	97	chr11	29021106	2e-36	95	92	97	1	97	4467945	4468041	0
NODE_5906	3361	chr11	29021106	1e-166	91	444	489	2558	3043	28345293	28345775	0
NODE_5984	106	chr11	29021106	2e-34	92	98	106	1	106	6933270	6933165	0
NODE_6014	462	chr11	29021106	1e-26	97	68	70	1	70	4963637	4963568	0
NODE_6025	1004	chr11	29021106	8e-79	90	239	267	739	1004	27604660	27604401	0
NODE_6030	97	chr11	29021106	7e-15	89	55	62	1	62	26800661	26800600	0
NODE_6042	95	chr11	29021106	3e-11	90	53	59	21	79	13917134	13917076	0
NODE_6043	93	chr11	29021106	5e-19	98	51	52	42	93	27998274	27998223	0
NODE_6044	107	chr11	29021106	3e-33	91	102	112	1	107	6919145	6919034	0
NODE_6211	769	chr11	29021106	2e-38	89	126	142	1	133	4377069	4376933	0
NODE_6224	763	chr11	29021106	3e-65	93	166	179	263	441	26196953	26197131	0
NODE_6229	458	chr11	29021106	8e-34	93	100	107	1	102	4436617	4436511	0
NODE_6270	417	chr11	29021106	1e-23	94	76	81	338	417	25654641	25654561	0
NODE_6283	155	chr11	29021106	1e-48	92	141	153	1	152	5749468	5749618	0
NODE_6332	717	chr11	29021106	2e-26	87	122	141	11	139	28483726	28483586	0
NODE_6346	446	chr11	29021106	5e-29	100	66	66	381	446	5919597	5919662	0
NODE_6408	622	chr11	29021106	8e-44	93	112	120	1	112	23979369	23979250	0
NODE_6409	439	chr11	29021106	1e-32	95	87	92	1	92	4486528	4486437	0
NODE_6412	111	chr11	29021106	2e-24	87	105	121	1	111	4547958	4547838	0
NODE_6521	100	chr11	29021106	3e-11	100	35	35	2	36	3714342	3714308	0
NODE_6546	444	chr11	29021106	5e-32	97	77	79	1	79	4488131	4488053	0
NODE_6551	490	chr11	29021106	9e-37	91	126	139	1	137	26126487	26126349	0
NODE_6552	101	chr11	29021106	1e-28	95	76	80	22	101	6927145	6927066	0
NODE_6567	450	chr11	29021106	1e-29	93	88	95	356	450	4598067	4598161	0
NODE_6607	96	chr11	29021106	1e-37	96	91	95	1	95	28094177	28094083	0
NODE_6633	96	chr11	29021106	1e-31	100	69	69	1	69	27565998	27566066	0
NODE_6766	93	chr11	29021106	1e-34	100	74	74	1	74	28361017	28360944	0
NODE_6831	487	chr11	29021106	5e-20	100	51	51	436	486	24066939	24066989	0
NODE_6865	103	chr11	29021106	4e-38	94	97	103	1	103	27773652	27773748	0
NODE_6900	403	chr11	29021106	1e-32	95	84	88	1	88	28452904	28452991	0
NODE_6903	116	chr11	29021106	1e-23	97	65	67	50	116	7146760	7146696	0
NODE_6909	92	chr11	29021106	2e-27	100	62	62	1	62	27826698	27826759	0
NODE_6918	61	chr11	29021106	4e-12	91	51	56	6	61	7098740	7098685	0
NODE_6947	97	chr11	29021106	8e-24	89	86	97	1	97	1129142	1129236	0
NODE_6999	479	chr11	29021106	5e-35	92	100	109	1	109	7018097	7017997	0
NODE_7047	483	chr11	29021106	1e-29	99	70	71	413	483	4692921	4692991	71
NODE_7267	63	chr11	29021106	1e-24	98	60	61	1	61	12093489	12093549	61
NODE_7292	92	chr11	29021106	5e-31	93	86	92	1	92	27797008	27796917	0
NODE_7316	474	chr11	29021106	3e-12	92	56	61	394	452	8370305	8370365	0
NODE_7337	474	chr11	29021106	1e-20	100	52	52	3	54	6941055	6941106	13
NODE_7343	94	chr11	29021106	2e-30	94	89	95	1	94	14076505	14076411	0
NODE_7470	142	chr11	29021106	3e-61	94	142	151	1	142	28845802	28845652	0
NODE_7481	93	chr11	29021106	8e-24	97	62	64	4	67	4485034	4485097	36
NODE_191	307	chr12	27531856	1e-44	84	235	281	1	271	19060475	19060200	0
NODE_274	1236	chr12	27531856	1e-106	97	230	237	1006	1236	27061200	27060965	53
NODE_338	1489	chr12	27531856	1e-157	85	658	774	9	751	27103316	27104053	475
NODE_369	94	chr12	27531856	1e-16	95	53	56	21	76	4253173	4253118	0
NODE_784	142	chr12	27531856	3e-46	92	131	143	1	142	27070393	27070527	0
NODE_808	121	chr12	27531856	1e-20	88	80	91	31	121	14690989	14691076	0
NODE_887	96	chr12	27531856	1e-34	95	89	94	3	96	4209646	4209739	0
NODE_1188	1897	chr12	27531856	1e-63	90	185	205	737	941	4397343	4397139	0
NODE_1235	118	chr12	27531856	4e-17	98	48	49	1	49	27106086	27106038	49
NODE_1250	487	chr12	27531856	3e-64	89	209	236	272	487	27092234	27092006	0
NODE_1260	380	chr12	27531856	1e-151	93	357	383	1	380	19059659	19060038	0
NODE_1261	61	chr12	27531856	3e-16	93	55	59	3	61	19060011	19060069	0
NODE_1318	121	chr12	27531856	9e-12	92	55	60	44	103	25686550	25686608	0
NODE_1740	103	chr12	27531856	6e-31	92	96	104	1	103	24285883	24285986	0
NODE_1847	138	chr12	27531856	9e-34	90	112	125	1	125	19060040	19060164	0
NODE_2028	108	chr12	27531856	2e-37	100	79	79	1	79	27100899	27100821	0
NODE_2156	1002	chr12	27531856	2e-42	93	134	144	1	140	4214176	4214318	0
NODE_2355	93	chr12	27531856	2e-21	95	61	64	29	92	4253899	4253836	0
NODE_2440	126	chr12	27531856	2e-46	94	118	126	1	126	27026214	27026339	0
NODE_2467	486	chr12	27531856	9e-37	93	108	116	371	486	4420964	4420854	0
NODE_2477	519	chr12	27531856	2e-28	99	68	69	451	519	4203223	4203155	0
NODE_2703	460	chr12	27531856	4e-17	100	46	46	97	142	8263061	8263106	0
NODE_2861	61	chr12	27531856	1e-18	95	56	59	3	61	19060011	19060069	0
NODE_2871	1305	chr12	27531856	6e-40	91	118	129	767	888	27108260	27108135	66
NODE_3003	157	chr12	27531856	1e-45	98	99	101	5	105	27012118	27012018	0
NODE_3203	487	chr12	27531856	1e-32	96	87	91	3	91	27056243	27056153	0
NODE_3420	102	chr12	27531856	9e-30	96	75	78	1	78	26994415	26994338	0
NODE_3477	790	chr12	27531856	2e-29	95	79	83	378	460	27059685	27059767	0
NODE_3592	109	chr12	27531856	7e-40	95	104	110	2	109	27097567	27097676	0
NODE_3626	133	chr12	27531856	9e-37	90	114	126	1	126	4401127	4401252	0
NODE_3753	471	chr12	27531856	5e-66	94	164	175	302	471	27098860	27099032	0
NODE_3888	801	chr12	27531856	8e-20	98	54	55	409	463	15909306	15909252	0
NODE_3905	209	chr12	27531856	5e-67	92	179	194	1	188	27036112	27035923	76
NODE_3930	110	chr12	27531856	3e-36	92	105	114	1	110	27097933	27097820	0
NODE_3984	953	chr12	27531856	9e-91	93	228	246	538	783	27009185	27008951	0
NODE_4194	429	chr12	27531856	2e-34	100	75	75	1	75	4216486	4216560	0
NODE_4359	104	chr12	27531856	9e-24	91	94	103	4	104	27022811	27022911	0
NODE_4447	123	chr12	27531856	4e-17	90	69	77	34	110	16474664	16474740	36
NODE_4583	103	chr12	27531856	2e-33	89	102	114	1	103	27064424	27064311	0
NODE_4584	489	chr12	27531856	4e-11	92	55	60	431	489	13730561	13730620	0
NODE_4614	74	chr12	27531856	5e-12	98	39	40	5	44	2085794	2085833	0
NODE_4616	462	chr12	27531856	2e-37	93	100	107	7	107	4216341	4216447	0
NODE_4662	100	chr12	27531856	4e-38	95	95	100	1	100	19503540	19503441	0
NODE_4682	133	chr12	27531856	2e-22	100	54	54	80	133	4420460	4420407	0
NODE_4817	121	chr12	27531856	6e-16	87	86	99	6	103	23802414	23802512	0
NODE_4895	115	chr12	27531856	3e-14	94	49	52	4	55	8401406	8401355	0
NODE_4907	119	chr12	27531856	5e-38	99	83	84	1	84	23397345	23397262	0
NODE_5051	118	chr12	27531856	6e-25	96	67	70	49	118	25668648	25668717	0
NODE_5125	96	chr12	27531856	2e-33	94	90	96	1	96	4433158	4433063	0
NODE_5173	104	chr12	27531856	4e-29	100	65	65	1	65	4412952	4412888	0
NODE_5371	101	chr12	27531856	1e-16	91	69	76	2	76	21134887	21134962	0
NODE_5469	103	chr12	27531856	1e-32	95	86	91	1	91	27104868	27104778	0
NODE_5480	97	chr12	27531856	5e-25	97	64	66	1	66	27020456	27020391	0
NODE_5496	164	chr12	27531856	5e-11	92	47	51	1	51	22937504	22937554	0
NODE_5611	94	chr12	27531856	2e-33	98	78	80	1	80	4425840	4425919	0
NODE_5677	427	chr12	27531856	2e-28	93	90	97	1	97	27085108	27085203	0
NODE_5678	441	chr12	27531856	1e-51	92	142	154	293	441	27091218	27091368	0
NODE_5692	109	chr12	27531856	6e-25	97	68	70	1	70	27012263	27012195	0
NODE_5728	1834	chr12	27531856	1e-117	89	324	363	1184	1518	27048067	27047705	0
NODE_5778	479	chr12	27531856	2e-19	94	62	66	12	77	11158313	11158248	0
NODE_6056	106	chr12	27531856	6e-25	89	94	106	1	106	23802074	23801969	0
NODE_6125	1093	chr12	27531856	3e-32	88	118	134	305	437	4213484	4213355	0
NODE_6212	1133	chr12	27531856	1e-43	97	100	103	361	463	27024187	27024085	0
NODE_6402	97	chr12	27531856	5e-16	100	43	43	1	43	27089811	27089853	9
NODE_6606	92	chr12	27531856	3e-32	95	87	92	1	92	27007770	27007682	0
NODE_6721	117	chr12	27531856	5e-41	93	109	117	1	117	27024725	27024609	0
NODE_6967	869	chr12	27531856	5e-46	87	157	181	336	507	27011037	27011217	0
NODE_7269	113	chr12	27531856	2e-43	94	113	120	1	113	4419144	4419263	0
NODE_7288	92	chr12	27531856	4e-13	100	38	38	1	38	27122593	27122556	0
NODE_7299	512	chr12	27531856	3e-27	95	79	83	390	471	171907	171825	0
NODE_7582	1295	chr12	27531856	2e-34	91	127	140	343	480	4219213	4219075	0
Position and length of aligned regions in the Nipponbare genome sequence are shown from Target_start to Target_end, and bases. The number of bases that were not mapped to any region by reads is shown as depth = 0.

## Sheet: Gohyakumangoku
Table S5. List of contigs similar to unique regions in the Nipponbare reference genome.
Gohyakumangoku
Query	Contig length	Target	Target length	Evalue	%Identity	Identity	Overlap	Query_start	Query_end	Target_start	Target_end	depth=0 (base)
NODE_266	581	chr01	43270923	3e-68	86	261	304	307	580	28493142	28492839	0
NODE_269	78	chr01	43270923	4e-22	96	65	68	13	78	28493142	28493075	0
NODE_332	1534	chr01	43270923	9e-21	100	53	53	1482	1534	25477689	25477637	0
NODE_491	1226	chr01	43270923	7e-15	86	85	99	522	620	7355528	7355626	0
NODE_650	115	chr01	43270923	1e-23	90	90	100	17	115	18743758	18743659	0
NODE_1599	204	chr01	43270923	3e-22	86	108	126	1	126	73408	73283	0
NODE_1628	421	chr01	43270923	7e-28	99	67	68	1	68	22917994	22918061	0
NODE_1669	109	chr01	43270923	1e-16	86	68	79	31	109	41980725	41980803	0
NODE_2084	584	chr01	43270923	3e-40	100	85	85	1	85	43010921	43010837	0
NODE_2128	70	chr01	43270923	1e-12	91	59	65	1	64	28493072	28493008	0
NODE_2169	1259	chr01	43270923	0	92	492	534	528	1054	2461120	2460595	0
NODE_2560	377	chr01	43270923	7e-37	99	82	83	1	83	2541272	2541354	0
NODE_2903	97	chr01	43270923	5e-22	96	65	68	32	97	28493142	28493075	0
NODE_3316	163	chr01	43270923	1e-42	100	88	88	76	163	40360511	40360424	0
NODE_3446	76	chr01	43270923	9e-20	93	64	69	1	69	28492961	28492893	0
NODE_3507	1106	chr01	43270923	3e-41	92	117	127	1	127	25478858	25478732	0
NODE_3527	1494	chr01	43270923	1e-32	100	73	73	1422	1494	33261464	33261536	0
NODE_4247	61	chr01	43270923	1e-15	94	58	62	1	61	28493019	28493080	0
NODE_4354	392	chr01	43270923	4e-35	93	100	108	1	108	33103110	33103217	0
NODE_4365	116	chr01	43270923	8e-43	94	109	116	1	116	33102393	33102278	0
NODE_4400	617	chr01	43270923	4e-30	94	83	88	530	617	20870280	20870193	0
NODE_4764	102	chr01	43270923	1e-28	100	64	64	21	84	42930851	42930914	0
NODE_5062	370	chr01	43270923	5e-13	94	50	53	1	53	34896270	34896319	0
NODE_5235	116	chr01	43270923	8e-40	100	83	83	1	83	42984993	42985075	0
NODE_5426	76	chr01	43270923	3e-13	90	63	70	1	69	28493019	28493088	0
NODE_6275	88	chr01	43270923	7e-24	98	59	60	3	62	28492934	28492993	0
NODE_7373	394	chr01	43270923	1e-19	91	71	78	317	394	34887405	34887328	0
NODE_7665	1121	chr01	43270923	1e-62	93	163	176	769	941	1045793	1045962	0
NODE_7985	1830	chr01	43270923	1e-14	100	43	43	1788	1830	10053455	10053413	0
NODE_8025	425	chr01	43270923	2e-37	99	83	84	1	84	1035321	1035238	0
NODE_8249	93	chr01	43270923	2e-39	98	88	90	1	90	15847237	15847326	0
NODE_48	740	chr02	35937250	5e-36	80	294	366	1	366	24353287	24352922	366
NODE_68	497	chr02	35937250	1e-128	86	438	508	1	497	24329312	24328808	0
NODE_121	1052	chr02	35937250	1e-46	81	327	404	16	419	24318008	24317605	0
NODE_156	215	chr02	35937250	2e-23	91	92	101	43	141	23232311	23232215	0
NODE_320	769	chr02	35937250	1e-24	85	131	155	83	237	34061933	34061779	0
NODE_325	937	chr02	35937250	2e-39	80	321	400	538	937	24353657	24353258	400
NODE_330	267	chr02	35937250	2e-11	94	45	48	176	223	31453955	31453908	0
NODE_341	534	chr02	35937250	1e-109	89	326	365	170	534	13957692	13957330	0
NODE_674	2206	chr02	35937250	2e-41	93	115	124	1	124	24341703	24341826	0
NODE_733	426	chr02	35937250	2e-83	88	269	304	1	304	24375479	24375779	49
NODE_796	390	chr02	35937250	2e-31	99	73	74	317	390	24465256	24465329	0
NODE_855	253	chr02	35937250	5e-15	84	102	122	7	128	24330813	24330934	0
NODE_858	86	chr02	35937250	4e-16	92	58	63	1	63	15314978	15315040	0
NODE_905	72	chr02	35937250	5e-12	88	60	68	4	71	24330768	24330835	0
NODE_1142	384	chr02	35937250	8e-83	88	258	294	93	384	24349023	24349312	0
NODE_1595	314	chr02	35937250	1e-105	93	247	265	5	269	20526143	20525879	0
NODE_1710	464	chr02	35937250	1e-103	85	374	440	1	426	24174551	24174969	69
NODE_1823	379	chr02	35937250	1e-41	95	105	111	1	111	24464335	24464225	0
NODE_1830	242	chr02	35937250	2e-33	95	88	93	1	93	24350240	24350332	0
NODE_1872	692	chr02	35937250	1e-11	86	70	81	168	248	26570152	26570072	81
NODE_1946	352	chr02	35937250	8e-21	84	124	148	94	241	24330378	24330525	0
NODE_2189	61	chr02	35937250	6e-14	93	51	55	7	61	13952128	13952182	0
NODE_2206	79	chr02	35937250	4e-16	100	43	43	15	57	10939988	10940030	0
NODE_2356	1665	chr02	35937250	9e-80	87	283	327	628	938	34739713	34740039	225
NODE_2436	374	chr02	35937250	1e-38	98	88	90	285	374	24228019	24228108	0
NODE_2676	1894	chr02	35937250	1e-144	90	384	426	1062	1484	19407863	19407449	0
NODE_2713	666	chr02	35937250	3e-56	94	145	155	278	430	24285346	24285500	0
NODE_2719	596	chr02	35937250	2e-53	91	164	181	268	448	24389143	24389319	0
NODE_2766	67	chr02	35937250	5e-18	92	65	71	1	67	24378799	24378869	0
NODE_2822	133	chr02	35937250	9e-37	100	78	78	3	80	24348760	24348837	0
NODE_3033	67	chr02	35937250	5e-18	92	65	71	1	67	24378799	24378869	0
NODE_3123	69	chr02	35937250	2e-14	98	43	44	26	69	5330255	5330212	0
NODE_3187	97	chr02	35937250	4e-38	100	80	80	1	80	24565371	24565292	0
NODE_3306	92	chr02	35937250	9e-36	96	88	92	1	92	19406734	19406643	0
NODE_3405	61	chr02	35937250	1e-12	98	40	41	1	41	15315007	15314967	0
NODE_3521	92	chr02	35937250	5e-31	92	90	98	1	91	24568619	24568522	0
NODE_3851	827	chr02	35937250	6e-76	90	208	231	225	446	34744401	34744624	0
NODE_3977	425	chr02	35937250	5e-44	92	119	129	1	129	19413680	19413559	0
NODE_4156	399	chr02	35937250	3e-36	96	90	94	1	94	24387253	24387160	0
NODE_4158	103	chr02	35937250	9e-30	94	85	90	1	90	19405543	19405455	0
NODE_4323	107	chr02	35937250	1e-22	98	57	58	1	58	24426521	24426464	0
NODE_4335	931	chr02	35937250	8e-51	94	134	143	538	680	19410939	19411080	0
NODE_4414	396	chr02	35937250	7e-40	95	101	106	1	103	24426878	24426983	0
NODE_4617	61	chr02	35937250	1e-12	94	46	49	3	51	13957819	13957867	0
NODE_4737	653	chr02	35937250	5e-39	100	83	83	1	83	34741233	34741315	0
NODE_4849	100	chr02	35937250	8e-24	88	88	100	1	100	2849725	2849822	0
NODE_5138	126	chr02	35937250	5e-38	90	114	126	1	126	19405836	19405960	0
NODE_5310	405	chr02	35937250	5e-35	91	111	122	1	114	19419839	19419960	0
NODE_5457	63	chr02	35937250	4e-18	93	62	67	1	63	24378460	24378526	0
NODE_5639	369	chr02	35937250	7e-46	94	118	126	244	369	20526263	20526138	0
NODE_5867	476	chr02	35937250	2e-40	93	114	122	357	476	24415898	24416016	0
NODE_5869	579	chr02	35937250	2e-66	93	165	177	233	409	24471467	24471291	0
NODE_6190	370	chr02	35937250	1e-35	94	94	100	1	100	24403587	24403494	0
NODE_6461	368	chr02	35937250	6e-22	93	69	74	30	103	10494463	10494536	0
NODE_6513	61	chr02	35937250	2e-11	91	50	55	1	55	13952182	13952128	0
NODE_6540	122	chr02	35937250	1e-44	96	109	114	1	114	19411628	19411739	0
NODE_6563	134	chr02	35937250	3e-49	92	131	143	1	134	24321827	24321685	0
NODE_6769	396	chr02	35937250	5e-50	92	134	145	12	150	24331547	24331687	0
NODE_6927	891	chr02	35937250	1e-46	94	120	128	1	128	24321340	24321213	0
NODE_7346	62	chr02	35937250	3e-13	92	55	60	1	60	23558103	23558159	0
NODE_7410	67	chr02	35937250	7e-11	100	34	34	32	65	10144694	10144661	0
NODE_7420	105	chr02	35937250	2e-31	91	96	105	1	105	5330631	5330735	0
NODE_7722	2015	chr02	35937250	7e-13	85	88	104	128	231	21472292	21472395	0
NODE_8075	92	chr02	35937250	2e-33	95	87	92	1	92	18546930	18547021	0
NODE_8219	450	chr02	35937250	4e-57	96	128	133	316	448	24321979	24322111	0
NODE_412	388	chr03	36413819	1e-29	100	67	67	322	388	29074022	29074088	0
NODE_2350	162	chr03	36413819	3e-12	94	46	49	85	133	16574935	16574983	0
NODE_3360	1029	chr03	36413819	5e-46	85	213	250	1	246	15093131	15093371	0
NODE_3777	77	chr03	36413819	5e-12	98	39	40	1	40	16549347	16549308	0
NODE_3870	99	chr03	36413819	6e-40	99	86	87	1	87	16530941	16531027	0
NODE_4840	101	chr03	36413819	2e-24	89	84	94	1	93	31170483	31170576	0
NODE_5077	71	chr03	36413819	2e-11	94	44	47	25	71	21219194	21219240	0
NODE_5958	385	chr03	36413819	3e-39	100	83	83	1	83	16451208	16451290	9
NODE_6352	96	chr03	36413819	5e-31	93	89	96	1	96	15040501	15040406	0
NODE_6357	1760	chr03	36413819	8e-68	82	366	445	1160	1586	33377085	33377519	0
NODE_6554	412	chr03	36413819	5e-38	99	88	89	320	408	16476788	16476701	0
NODE_7270	594	chr03	36413819	5e-42	100	88	88	507	594	16127329	16127242	0
NODE_8334	102	chr03	36413819	5e-19	89	78	88	15	102	1960882	1960795	0
NODE_18	116	chr04	35502694	2e-15	85	74	87	26	112	16354449	16354366	0
NODE_190	103	chr04	35502694	6e-28	100	63	63	1	63	2461794	2461732	0
NODE_233	1137	chr04	35502694	1e-137	87	456	527	1	512	16350873	16351399	172
NODE_254	468	chr04	35502694	2e-25	98	63	64	1	64	4353951	4353888	0
NODE_305	1474	chr04	35502694	6e-62	91	173	191	1	191	2428925	2428748	13
NODE_380	432	chr04	35502694	2e-53	93	139	149	1	149	3707154	3707299	0
NODE_394	108	chr04	35502694	2e-43	95	106	111	1	108	32158254	32158144	0
NODE_395	104	chr04	35502694	2e-40	98	90	92	1	92	32157853	32157944	0
NODE_497	1273	chr04	35502694	1e-31	99	74	75	1	75	20259243	20259317	0
NODE_512	120	chr04	35502694	4e-26	88	105	120	1	120	2910764	2910645	0
NODE_606	149	chr04	35502694	3e-49	93	128	137	16	149	3680892	3680756	0
NODE_624	75	chr04	35502694	3e-16	98	46	47	1	47	16561326	16561280	0
NODE_625	133	chr04	35502694	2e-28	99	67	68	66	133	16560909	16560976	38
NODE_685	1143	chr04	35502694	6e-83	96	178	185	959	1143	16352689	16352873	0
NODE_790	434	chr04	35502694	4e-57	94	149	159	1	156	7919183	7919340	0
NODE_886	97	chr04	35502694	5e-16	96	49	51	1	51	12890191	12890141	0
NODE_919	101	chr04	35502694	6e-34	95	89	94	8	101	16216117	16216028	0
NODE_1044	411	chr04	35502694	2e-40	95	107	113	1	113	32085077	32085188	0
NODE_1093	491	chr04	35502694	5e-60	95	137	144	348	491	7914494	7914630	0
NODE_1141	96	chr04	35502694	2e-21	94	66	70	1	67	1764655	1764724	0
NODE_1169	401	chr04	35502694	7e-37	99	82	83	1	83	32356509	32356427	0
NODE_1257	406	chr04	35502694	2e-40	99	88	89	318	406	16235350	16235262	0
NODE_1306	594	chr04	35502694	1e-76	86	279	325	283	594	4361255	4361577	0
NODE_1321	616	chr04	35502694	2e-53	90	172	191	1	191	31441297	31441485	0
NODE_1353	113	chr04	35502694	2e-40	98	90	92	1	92	4308760	4308669	0
NODE_1731	197	chr04	35502694	4e-15	92	61	66	14	78	3527374	3527439	0
NODE_1733	124	chr04	35502694	2e-37	89	118	132	1	124	3857865	3857734	0
NODE_1743	181	chr04	35502694	6e-11	91	50	55	118	172	2696373	2696319	0
NODE_1789	825	chr04	35502694	3e-56	89	165	185	641	825	16285874	16286054	0
NODE_1807	466	chr04	35502694	6e-47	88	151	172	308	466	2823118	2823289	0
NODE_1910	108	chr04	35502694	3e-39	96	98	102	1	102	16580785	16580885	0
NODE_2215	78	chr04	35502694	1e-22	93	69	74	5	78	16213926	16213999	0
NODE_2251	391	chr04	35502694	1e-23	90	75	83	8	90	16365796	16365878	0
NODE_2260	120	chr04	35502694	7e-31	89	107	120	1	120	2910645	2910764	0
NODE_2420	434	chr04	35502694	1e-35	91	113	124	16	138	31448085	31447968	0
NODE_2487	536	chr04	35502694	5e-20	94	63	67	470	536	4327501	4327435	0
NODE_2556	81	chr04	35502694	2e-11	100	35	35	31	65	26905197	26905231	0
NODE_2599	101	chr04	35502694	4e-44	98	96	98	4	101	925608	925511	0
NODE_2604	367	chr04	35502694	1e-29	93	92	99	1	99	2474929	2474837	0
NODE_2637	97	chr04	35502694	3e-20	100	50	50	1	50	3632295	3632246	0
NODE_2647	690	chr04	35502694	1e-52	91	158	174	256	425	31439583	31439749	0
NODE_2683	103	chr04	35502694	9e-24	96	65	68	2	69	924174	924107	0
NODE_2706	578	chr04	35502694	7e-75	95	185	194	386	578	32736513	32736702	0
NODE_2788	159	chr04	35502694	1e-48	92	148	161	1	159	16357639	16357486	0
NODE_2789	192	chr04	35502694	7e-60	89	171	192	1	192	16357260	16357437	0
NODE_2792	519	chr04	35502694	2e-37	100	80	80	440	519	2522756	2522677	0
NODE_2796	1259	chr04	35502694	1e-102	92	272	297	306	601	4350535	4350830	0
NODE_2816	137	chr04	35502694	2e-37	99	82	83	1	83	16498962	16499044	0
NODE_2831	594	chr04	35502694	5e-82	91	218	239	1	239	16350298	16350536	0
NODE_2853	654	chr04	35502694	7e-32	95	89	94	318	409	3631176	3631083	0
NODE_2906	420	chr04	35502694	5e-72	94	174	186	1	186	31448298	31448478	0
NODE_2959	795	chr04	35502694	1e-64	89	189	212	420	622	16548538	16548749	0
NODE_2962	135	chr04	35502694	4e-42	91	124	136	1	135	31447697	31447563	0
NODE_2977	114	chr04	35502694	1e-38	94	107	114	1	114	16580473	16580365	0
NODE_3011	899	chr04	35502694	7e-45	91	132	145	338	482	21492331	21492187	0
NODE_3147	407	chr04	35502694	5e-47	91	137	151	1	151	32148371	32148232	0
NODE_3329	2618	chr04	35502694	6e-11	100	37	37	1	37	18458995	18459031	0
NODE_3357	141	chr04	35502694	4e-51	95	120	126	16	141	30890721	30890846	0
NODE_3373	443	chr04	35502694	6e-50	92	134	145	1	145	3823237	3823381	0
NODE_3493	389	chr04	35502694	5e-38	92	108	117	1	117	2517452	2517568	0
NODE_3497	125	chr04	35502694	1e-44	94	118	125	1	125	30740732	30740852	0
NODE_3634	660	chr04	35502694	5e-36	100	78	78	1	78	4496454	4496531	0
NODE_3738	476	chr04	35502694	1e-69	94	167	178	299	476	944907	944730	0
NODE_3754	2062	chr04	35502694	1e-139	90	367	409	584	992	16282642	16282240	0
NODE_3796	388	chr04	35502694	7e-40	99	87	88	35	122	4255841	4255754	0
NODE_3814	97	chr04	35502694	4e-35	95	92	97	1	97	3823226	3823133	0
NODE_3844	580	chr04	35502694	2e-32	96	81	84	1	84	2442494	2442411	0
NODE_3917	1157	chr04	35502694	2e-58	91	168	185	565	742	4489396	4489214	0
NODE_4071	398	chr04	35502694	3e-39	100	83	83	1	83	32332771	32332689	0
NODE_4076	391	chr04	35502694	2e-34	96	87	91	1	91	3631610	3631520	0
NODE_4167	419	chr04	35502694	1e-35	99	80	81	339	419	31027132	31027212	0
NODE_4169	645	chr04	35502694	8e-44	97	111	115	1	114	3579024	3579137	0
NODE_4192	88	chr04	35502694	1e-10	97	37	38	1	38	9712495	9712458	0
NODE_4194	636	chr04	35502694	3e-43	97	106	109	286	393	21499697	21499803	0
NODE_4207	101	chr04	35502694	3e-11	100	35	35	67	101	26549757	26549723	0
NODE_4221	589	chr04	35502694	3e-37	87	133	153	212	364	16288758	16288905	0
NODE_4337	94	chr04	35502694	3e-17	92	67	73	23	94	16133668	16133596	0
NODE_4346	369	chr04	35502694	2e-24	91	89	98	1	97	3629734	3629637	0
NODE_4364	94	chr04	35502694	3e-20	94	64	68	1	68	4440965	4441029	0
NODE_4393	108	chr04	35502694	2e-15	100	42	42	1	42	16359818	16359777	0
NODE_4441	434	chr04	35502694	5e-38	99	88	89	346	434	25865725	25865812	0
NODE_4487	383	chr04	35502694	2e-28	94	83	88	1	86	32171471	32171558	0
NODE_4523	626	chr04	35502694	3e-34	95	93	98	2	99	16546103	16546008	0
NODE_4544	402	chr04	35502694	5e-41	95	106	111	3	113	31721353	31721245	0
NODE_4644	2482	chr04	35502694	1e-105	94	250	267	1101	1366	3812773	3812507	31
NODE_4648	132	chr04	35502694	2e-22	94	66	70	63	132	16240004	16239935	0
NODE_4658	126	chr04	35502694	1e-47	94	117	124	3	126	4353164	4353041	0
NODE_4681	681	chr04	35502694	8e-78	95	179	189	1	189	3640204	3640388	0
NODE_4781	381	chr04	35502694	1e-32	99	75	76	1	76	16544129	16544204	0
NODE_4879	1605	chr04	35502694	1e-63	94	152	161	820	980	947715	947555	0
NODE_4903	124	chr04	35502694	2e-49	95	121	128	1	124	3688297	3688170	0
NODE_4969	1051	chr04	35502694	1e-80	93	198	213	596	808	2520274	2520486	0
NODE_5034	389	chr04	35502694	6e-22	89	73	82	308	389	16365740	16365659	0
NODE_5056	94	chr04	35502694	2e-15	100	42	42	21	62	7920857	7920816	0
NODE_5068	630	chr04	35502694	5e-39	93	112	121	275	392	3634944	3634824	0
NODE_5142	94	chr04	35502694	3e-32	95	86	91	1	91	31443504	31443418	0
NODE_5265	149	chr04	35502694	3e-55	93	139	149	1	149	3614193	3614341	0
NODE_5306	92	chr04	35502694	4e-19	88	81	92	1	92	16291540	16291449	92
NODE_5360	979	chr04	35502694	6e-61	94	151	160	276	435	16581276	16581118	0
NODE_5435	447	chr04	35502694	2e-52	94	131	139	12	142	3638434	3638296	0
NODE_5608	658	chr04	35502694	1e-119	88	358	405	254	658	3683257	3683661	0
NODE_5613	114	chr04	35502694	8e-43	93	112	121	1	113	3846138	3846018	0
NODE_5630	102	chr04	35502694	4e-41	98	99	101	3	102	3681413	3681314	0
NODE_5635	393	chr04	35502694	3e-79	95	180	190	1	190	3738417	3738606	0
NODE_5725	400	chr04	35502694	7e-31	94	87	93	1	93	31440257	31440349	0
NODE_5753	111	chr04	35502694	6e-19	88	98	112	1	111	29518269	29518379	0
NODE_5805	113	chr04	35502694	5e-41	100	85	85	1	85	30720388	30720304	0
NODE_5824	93	chr04	35502694	3e-32	91	93	102	1	93	32156517	32156416	0
NODE_5870	155	chr04	35502694	6e-29	88	105	119	34	152	4307203	4307314	17
NODE_5960	101	chr04	35502694	9e-27	97	67	69	5	73	16544224	16544292	0
NODE_5971	70	chr04	35502694	2e-20	100	50	50	1	50	20106570	20106619	0
NODE_6027	391	chr04	35502694	2e-55	94	137	146	1	146	30737841	30737696	0
NODE_6093	96	chr04	35502694	1e-38	98	91	93	1	92	4441175	4441267	0
NODE_6148	412	chr04	35502694	5e-41	100	86	86	327	412	19009831	19009746	0
NODE_6187	97	chr04	35502694	9e-36	92	97	105	1	97	32022509	32022613	0
NODE_6251	1015	chr04	35502694	3e-47	86	190	222	1	216	926545	926331	0
NODE_6268	109	chr04	35502694	6e-25	86	94	109	1	109	7918848	7918952	0
NODE_6271	642	chr04	35502694	5e-39	100	83	83	1	83	32147702	32147620	0
NODE_6302	377	chr04	35502694	3e-36	99	85	86	1	86	25389204	25389288	0
NODE_6320	578	chr04	35502694	9e-96	93	226	242	337	578	2911642	2911883	0
NODE_6442	110	chr04	35502694	2e-40	95	105	110	1	110	32155185	32155290	0
NODE_6445	621	chr04	35502694	3e-37	100	80	80	1	80	2771822	2771743	0
NODE_6490	439	chr04	35502694	4e-48	94	133	141	301	439	32158096	32157958	0
NODE_6503	400	chr04	35502694	5e-38	98	95	97	1	95	29481381	29481477	0
NODE_6564	376	chr04	35502694	3e-39	96	95	99	1	99	2442745	2442843	0
NODE_6582	106	chr04	35502694	2e-31	96	82	85	1	84	33800768	33800684	0
NODE_6677	98	chr04	35502694	2e-43	100	89	89	1	89	3647274	3647186	0
NODE_6679	106	chr04	35502694	4e-35	94	101	107	1	106	32177831	32177726	0
NODE_6685	106	chr04	35502694	9e-21	98	54	55	52	106	3631000	3631054	0
NODE_6722	386	chr04	35502694	1e-41	100	87	87	300	386	32303706	32303792	0
NODE_6810	373	chr04	35502694	2e-34	96	87	91	2	92	16587181	16587091	0
NODE_6820	370	chr04	35502694	3e-36	99	81	82	1	82	30938746	30938827	0
NODE_6829	149	chr04	35502694	2e-34	92	101	110	1	110	16234306	16234197	0
NODE_6847	402	chr04	35502694	2e-43	93	119	128	1	127	31442996	31442876	0
NODE_6896	93	chr04	35502694	7e-15	98	44	45	49	93	16193794	16193838	0
NODE_6901	118	chr04	35502694	1e-41	100	86	86	33	118	2449001	2448916	86
NODE_6909	384	chr04	35502694	3e-30	100	68	68	317	384	11244725	11244792	0
NODE_6993	95	chr04	35502694	1e-34	95	89	94	2	95	3709053	3709146	0
NODE_7052	102	chr04	35502694	1e-35	95	99	104	1	102	16545489	16545592	0
NODE_7086	92	chr04	35502694	1e-13	98	42	43	50	92	21498107	21498149	0
NODE_7118	386	chr04	35502694	7e-40	99	87	88	1	88	16164161	16164248	0
NODE_7141	391	chr04	35502694	1e-47	95	115	121	1	121	29743295	29743415	0
NODE_7181	97	chr04	35502694	4e-44	100	90	90	1	90	31035332	31035421	0
NODE_7192	101	chr04	35502694	1e-38	100	81	81	1	81	31409425	31409505	0
NODE_7315	115	chr04	35502694	1e-23	90	72	80	1	80	30878771	30878850	0
NODE_7336	668	chr04	35502694	2e-53	88	171	194	326	518	4429570	4429377	0
NODE_7418	633	chr04	35502694	7e-66	94	175	187	217	401	2452790	2452606	0
NODE_7429	111	chr04	35502694	3e-36	98	83	85	1	85	4439246	4439162	0
NODE_7440	436	chr04	35502694	1e-44	100	92	92	1	92	30786999	30787090	0
NODE_7474	953	chr04	35502694	7e-70	89	218	244	539	778	4244304	4244067	0
NODE_7513	136	chr04	35502694	3e-49	93	126	136	1	136	3613163	3613036	0
NODE_7552	368	chr04	35502694	4e-29	93	100	108	1	107	32156034	32156137	0
NODE_7566	399	chr04	35502694	9e-52	98	125	128	1	128	32993908	32993784	0
NODE_7589	114	chr04	35502694	3e-36	97	90	93	5	96	2445252	2445344	0
NODE_7612	102	chr04	35502694	1e-38	100	81	81	1	81	4319156	4319076	0
NODE_7684	135	chr04	35502694	1e-17	98	49	50	86	135	2761604	2761555	0
NODE_7753	95	chr04	35502694	2e-30	97	77	79	1	79	31495306	31495383	0
NODE_7754	102	chr04	35502694	2e-33	95	84	88	15	102	2445446	2445359	0
NODE_7927	99	chr04	35502694	6e-31	96	91	95	9	99	33818256	33818350	0
NODE_7953	98	chr04	35502694	2e-30	97	73	75	1	75	3632478	3632404	0
NODE_7979	379	chr04	35502694	6e-56	88	189	214	178	379	4319472	4319259	0
NODE_8344	93	chr04	35502694	1e-31	94	87	93	1	93	2669593	2669685	93
NODE_503	728	chr05	29958434	2e-60	89	164	184	1	184	3108252	3108415	0
NODE_987	121	chr05	29958434	2e-28	100	64	64	1	64	5292815	5292752	0
NODE_2213	651	chr05	29958434	8e-41	95	104	110	1	105	17207199	17207090	0
NODE_2426	338	chr05	29958434	6e-37	86	160	185	150	325	4369236	4369420	0
NODE_2530	67	chr05	29958434	2e-11	92	47	51	3	53	8685975	8686025	0
NODE_3165	204	chr05	29958434	9e-75	95	165	174	40	204	17248654	17248827	0
NODE_3274	141	chr05	29958434	2e-16	86	83	96	32	127	288826	288731	0
NODE_3553	174	chr05	29958434	3e-62	91	159	174	1	174	20629478	20629639	0
NODE_4198	101	chr05	29958434	9e-30	99	69	70	4	73	19498410	19498341	0
NODE_5508	119	chr05	29958434	2e-31	100	69	69	1	69	20649537	20649605	0
NODE_5818	98	chr05	29958434	2e-36	96	93	97	1	96	20927381	20927477	0
NODE_5974	75	chr05	29958434	2e-11	97	38	39	5	43	17248511	17248549	0
NODE_6693	406	chr05	29958434	2e-28	96	74	77	18	94	27482610	27482686	0
NODE_7338	94	chr05	29958434	2e-46	100	94	94	1	94	8572519	8572612	0
NODE_7354	3969	chr05	29958434	4e-22	96	65	68	458	525	290420	290487	0
NODE_21	267	chr06	31248787	2e-20	88	93	106	151	256	8533705	8533602	0
NODE_85	76	chr06	31248787	2e-11	97	38	39	37	75	9718319	9718281	0
NODE_153	168	chr06	31248787	8e-13	89	62	70	95	164	9718234	9718303	0
NODE_189	102	chr06	31248787	4e-32	99	73	74	1	74	10730445	10730518	0
NODE_213	393	chr06	31248787	1e-50	89	144	162	1	145	23377155	23377316	0
NODE_373	92	chr06	31248787	2e-15	96	48	50	43	92	8533762	8533713	0
NODE_622	489	chr06	31248787	4e-73	89	225	253	1	250	23596012	23595762	0
NODE_651	144	chr06	31248787	1e-51	92	138	150	1	144	23415697	23415548	0
NODE_832	95	chr06	31248787	1e-31	94	85	90	10	95	23375284	23375195	0
NODE_888	294	chr06	31248787	2e-11	92	54	59	29	85	368945	369003	0
NODE_897	654	chr06	31248787	5e-42	100	88	88	1	88	23242631	23242544	0
NODE_1066	761	chr06	31248787	2e-66	93	165	177	314	480	23394064	23394240	0
NODE_1194	104	chr06	31248787	2e-37	94	100	106	1	104	21536855	21536750	0
NODE_1454	1336	chr06	31248787	1e-123	90	340	377	1	372	23598721	23599094	43
NODE_1771	92	chr06	31248787	1e-13	98	42	43	50	92	23416706	23416664	0
NODE_1809	100	chr06	31248787	4e-29	96	78	81	20	100	8085317	8085238	0
NODE_1888	113	chr06	31248787	2e-40	93	105	113	1	113	8362041	8362145	0
NODE_1921	94	chr06	31248787	2e-30	100	67	67	1	67	23416093	23416159	0
NODE_1926	369	chr06	31248787	1e-22	87	82	94	1	94	23964542	23964635	0
NODE_2048	403	chr06	31248787	3e-42	92	118	128	1	128	7987041	7987168	0
NODE_2241	363	chr06	31248787	4e-26	89	89	100	1	100	8024039	8024128	0
NODE_2330	569	chr06	31248787	4e-42	100	88	88	1	88	3295540	3295453	0
NODE_2419	1802	chr06	31248787	1e-140	87	452	517	418	934	10912880	10912365	0
NODE_2473	891	chr06	31248787	6e-64	91	179	196	1	194	7934090	7933895	0
NODE_2632	1672	chr06	31248787	6e-90	88	319	364	340	684	23603223	23603585	19
NODE_2648	116	chr06	31248787	2e-43	94	109	116	1	116	10879243	10879352	0
NODE_2774	700	chr06	31248787	2e-63	92	168	183	1	176	23395816	23395994	0
NODE_2857	110	chr06	31248787	3e-39	95	104	110	1	110	11661717	11661825	0
NODE_2931	122	chr06	31248787	5e-44	93	114	122	1	122	10971697	10971581	0
NODE_2992	107	chr06	31248787	6e-28	100	63	63	5	67	10567557	10567619	0
NODE_3044	61	chr06	31248787	6e-11	100	34	34	26	59	12553644	12553677	0
NODE_3315	418	chr06	31248787	3e-30	98	78	80	339	418	23380650	23380728	0
NODE_3358	72	chr06	31248787	5e-12	88	50	57	1	57	8115911	8115967	0
NODE_3406	101	chr06	31248787	2e-34	94	96	102	1	101	10683073	10683174	0
NODE_3451	124	chr06	31248787	6e-44	97	99	102	23	124	8171107	8171006	0
NODE_3522	384	chr06	31248787	6e-28	100	64	64	321	384	8240961	8240898	0
NODE_3583	143	chr06	31248787	3e-30	92	92	100	1	96	10591743	10591842	0
NODE_3708	402	chr06	31248787	1e-35	98	87	89	315	402	10552430	10552518	0
NODE_3726	973	chr06	31248787	5e-80	94	188	200	500	699	8084666	8084865	0
NODE_3751	99	chr06	31248787	7e-15	98	44	45	1	45	23416265	23416221	0
NODE_3786	461	chr06	31248787	9e-46	91	144	158	308	461	23374302	23374456	0
NODE_4285	395	chr06	31248787	3e-42	100	88	88	1	88	23399697	23399784	0
NODE_4355	397	chr06	31248787	1e-41	100	87	87	1	87	15505182	15505268	0
NODE_4398	80	chr06	31248787	1e-15	96	48	50	24	73	22525716	22525765	0
NODE_4405	1342	chr06	31248787	5e-56	94	147	156	279	432	23379283	23379133	17
NODE_4651	745	chr06	31248787	1e-79	92	215	233	266	494	23606379	23606610	0
NODE_4776	93	chr06	31248787	1e-16	100	44	44	50	93	21364759	21364716	0
NODE_4842	375	chr06	31248787	2e-34	96	87	91	1	91	23414591	23414501	0
NODE_4941	608	chr06	31248787	8e-44	92	126	137	1	131	23404568	23404702	0
NODE_5036	379	chr06	31248787	3e-39	100	83	83	1	83	21476895	21476813	0
NODE_5059	97	chr06	31248787	4e-13	100	38	38	60	97	22639355	22639392	0
NODE_5082	93	chr06	31248787	7e-21	93	66	71	1	71	10487571	10487641	0
NODE_5151	408	chr06	31248787	2e-40	98	91	93	1	93	8020559	8020651	0
NODE_5509	108	chr06	31248787	4e-32	99	73	74	1	74	11662212	11662285	0
NODE_5568	385	chr06	31248787	1e-13	100	40	40	1	40	25172527	25172566	0
NODE_5620	367	chr06	31248787	6e-34	97	91	94	1	92	23409903	23409810	0
NODE_5661	1396	chr06	31248787	1e-50	93	133	143	1005	1147	19260316	19260458	0
NODE_5682	93	chr06	31248787	3e-32	95	82	86	6	91	23410697	23410612	0
NODE_6310	502	chr06	31248787	2e-41	100	87	87	1	87	10481361	10481447	0
NODE_6336	104	chr06	31248787	2e-31	97	75	77	1	77	23556950	23556874	0
NODE_6397	96	chr06	31248787	2e-18	92	65	71	1	71	10587772	10587702	6
NODE_6615	368	chr06	31248787	2e-27	100	63	63	306	368	5204938	5204876	0
NODE_6841	651	chr06	31248787	4e-30	90	97	108	1	108	23468154	23468056	0
NODE_7121	93	chr06	31248787	3e-11	100	35	35	59	93	25898403	25898437	0
NODE_7168	1385	chr06	31248787	3e-36	99	82	83	1303	1385	5190619	5190701	0
NODE_7309	621	chr06	31248787	3e-37	92	110	120	252	371	8003683	8003802	0
NODE_7325	378	chr06	31248787	1e-38	98	88	90	1	90	23374822	23374911	0
NODE_7347	103	chr06	31248787	2e-24	98	60	61	1	61	7993024	7993084	55
NODE_7449	423	chr06	31248787	2e-43	100	90	90	1	90	5174737	5174826	0
NODE_7618	380	chr06	31248787	3e-33	92	100	109	272	380	18747440	18747548	109
NODE_7629	348	chr06	31248787	2e-34	100	75	75	1	75	8147594	8147668	0
NODE_7763	93	chr06	31248787	4e-41	98	91	93	1	93	10489643	10489735	0
NODE_7897	458	chr06	31248787	1e-51	89	166	186	276	458	7934600	7934785	2
NODE_7916	128	chr06	31248787	2e-50	95	125	131	1	128	10584729	10584858	0
NODE_7938	164	chr06	31248787	5e-42	100	87	87	1	87	25508404	25508490	0
NODE_8056	94	chr06	31248787	1e-41	100	86	86	1	86	22318946	22319031	0
NODE_62	983	chr07	29697621	1e-46	96	111	116	1	116	22277777	22277662	0
NODE_324	1530	chr07	29697621	9e-55	82	386	473	617	1080	3398904	3398443	0
NODE_808	636	chr07	29697621	1e-67	93	177	190	1	187	25101384	25101195	0
NODE_2060	104	chr07	29697621	3e-36	94	98	104	1	104	22938372	22938473	0
NODE_2438	96	chr07	29697621	1e-47	100	96	96	1	96	13204910	13204815	0
NODE_2720	247	chr07	29697621	3e-16	89	68	76	147	222	5463746	5463821	0
NODE_3422	94	chr07	29697621	1e-13	100	39	39	53	91	128333	128371	0
NODE_3492	134	chr07	29697621	5e-23	96	64	67	1	67	4996575	4996509	0
NODE_4210	108	chr07	29697621	6e-28	99	66	67	1	67	3173720	3173786	0
NODE_4925	133	chr07	29697621	1e-32	99	74	75	1	75	22421316	22421242	0
NODE_5049	157	chr07	29697621	8e-19	82	131	159	1	153	2367258	2367100	0
NODE_5051	99	chr07	29697621	5e-22	98	56	57	1	57	25193279	25193335	0
NODE_5437	110	chr07	29697621	2e-40	100	84	84	1	84	3256255	3256172	0
NODE_5453	99	chr07	29697621	5e-16	89	57	64	1	64	4605726	4605663	0
NODE_5619	375	chr07	29697621	3e-36	100	78	78	1	78	22839233	22839156	0
NODE_6173	138	chr07	29697621	4e-11	88	78	89	10	96	12732224	12732139	0
NODE_6604	377	chr07	29697621	3e-42	92	113	123	2	114	213661	213539	0
NODE_7124	92	chr07	29697621	2e-24	98	60	61	32	92	21612771	21612711	0
NODE_7137	409	chr07	29697621	4e-26	98	64	65	1	65	4728702	4728766	0
NODE_7362	375	chr07	29697621	1e-41	100	87	87	1	87	219156	219242	0
NODE_7955	374	chr07	29697621	1e-38	100	82	82	293	374	23011913	23011994	0
NODE_8017	387	chr07	29697621	3e-17	88	66	75	310	384	260705	260631	0
NODE_407	2714	chr08	28443022	2e-13	93	57	61	885	944	26182232	26182292	0
NODE_731	92	chr08	28443022	1e-13	87	76	87	6	92	18988347	18988432	0
NODE_805	1051	chr08	28443022	1e-12	98	42	43	560	602	6176805	6176847	0
NODE_811	133	chr08	28443022	1e-14	89	70	79	51	129	7730936	7730861	0
NODE_834	61	chr08	28443022	2e-17	93	57	61	1	61	6751425	6751365	0
NODE_1202	1021	chr08	28443022	5e-34	100	75	75	1	75	3945559	3945633	0
NODE_1403	73	chr08	28443022	6e-24	94	72	77	1	73	4310151	4310227	0
NODE_1656	123	chr08	28443022	1e-29	100	66	66	19	84	2812710	2812775	66
NODE_1959	99	chr08	28443022	8e-21	93	70	75	25	99	25261533	25261460	0
NODE_2308	61	chr08	28443022	6e-14	96	45	47	15	61	6751502	6751456	0
NODE_2346	394	chr08	28443022	7e-37	100	79	79	316	394	20905094	20905016	0
NODE_2370	704	chr08	28443022	5e-39	99	86	87	618	704	3045975	3046061	0
NODE_2553	61	chr08	28443022	2e-11	92	47	51	1	51	6751375	6751425	0
NODE_2594	108	chr08	28443022	4e-38	94	101	108	1	108	4310140	4310247	0
NODE_2650	77	chr08	28443022	1e-12	94	46	49	29	77	12376347	12376299	0
NODE_2653	985	chr08	28443022	5e-37	85	177	209	257	455	4316998	4317202	0
NODE_3020	647	chr08	28443022	5e-39	92	114	124	528	647	4310454	4310331	0
NODE_3750	140	chr08	28443022	5e-29	97	71	73	68	140	4309938	4309866	0
NODE_3868	122	chr08	28443022	3e-39	98	88	90	1	90	4312235	4312324	0
NODE_3990	386	chr08	28443022	2e-34	99	78	79	308	386	5979845	5979923	0
NODE_4979	66	chr08	28443022	3e-25	97	64	66	1	66	4310111	4310176	0
NODE_4980	80	chr08	28443022	1e-28	95	76	80	1	80	4310151	4310230	0
NODE_4992	106	chr08	28443022	4e-29	95	77	81	1	81	3241236	3241156	0
NODE_5600	378	chr08	28443022	7e-37	100	79	79	4	82	4390413	4390491	0
NODE_5702	381	chr08	28443022	2e-37	100	80	80	1	80	3459430	3459351	0
NODE_5820	61	chr08	28443022	2e-11	94	44	47	15	61	6751502	6751456	0
NODE_5903	768	chr08	28443022	2e-85	91	231	255	255	504	2813400	2813148	0
NODE_5915	614	chr08	28443022	3e-40	93	106	114	275	380	8339127	8339240	0
NODE_6001	408	chr08	28443022	3e-33	99	76	77	1	77	3959044	3958968	0
NODE_6047	96	chr08	28443022	9e-30	100	66	66	1	66	2749156	2749221	66
NODE_6205	502	chr08	28443022	3e-12	100	38	38	464	501	7223651	7223614	0
NODE_6293	412	chr08	28443022	7e-34	97	86	89	324	412	3872180	3872094	0
NODE_6319	383	chr08	28443022	7e-37	96	97	101	1	101	4510340	4510244	0
NODE_6587	134	chr08	28443022	1e-29	93	85	91	48	134	3240408	3240498	0
NODE_6984	113	chr08	28443022	6e-22	100	53	53	1	53	5378498	5378446	0
NODE_6987	93	chr08	28443022	4e-13	98	41	42	52	93	3945123	3945164	0
NODE_7235	103	chr08	28443022	5e-19	98	51	52	1	52	3982413	3982464	0
NODE_7432	102	chr08	28443022	4e-32	97	83	86	1	85	5435444	5435359	0
NODE_7773	98	chr08	28443022	7e-49	100	98	98	1	98	11949243	11949146	0
NODE_7893	374	chr08	28443022	2e-15	95	52	55	320	374	17211398	17211344	0
NODE_168	398	chr09	23012720	1e-32	99	75	76	1	76	9582542	9582617	0
NODE_207	107	chr09	23012720	1e-32	100	71	71	37	107	15068573	15068643	0
NODE_343	65	chr09	23012720	4e-15	91	59	65	1	65	11556102	11556166	0
NODE_809	164	chr09	23012720	7e-41	100	85	85	1	85	11289042	11289126	0
NODE_846	489	chr09	23012720	7e-50	98	118	121	25	144	4594873	4594754	9
NODE_872	533	chr09	23012720	1e-42	85	198	232	170	398	9398426	9398195	0
NODE_906	117	chr09	23012720	8e-46	95	111	117	1	117	10742806	10742922	0
NODE_1510	375	chr09	23012720	6e-65	94	165	176	1	172	10494746	10494571	0
NODE_1606	378	chr09	23012720	2e-43	95	108	114	1	114	7644101	7644214	0
NODE_2519	108	chr09	23012720	3e-42	95	106	112	1	108	15070343	15070454	0
NODE_2645	400	chr09	23012720	3e-33	94	92	98	9	106	9825102	9825195	0
NODE_2974	131	chr09	23012720	1e-44	100	91	91	1	91	9833067	9833157	0
NODE_3092	681	chr09	23012720	7e-97	95	217	228	1	228	9667980	9667754	0
NODE_3218	102	chr09	23012720	2e-12	94	46	49	1	49	7647782	7647734	0
NODE_3317	390	chr09	23012720	3e-42	92	125	136	1	130	15071065	15071200	0
NODE_3756	750	chr09	23012720	1e-147	90	430	479	280	750	9856801	9857261	0
NODE_3779	729	chr09	23012720	2e-69	91	199	218	1	218	9834261	9834051	0
NODE_4019	98	chr09	23012720	1e-31	93	90	97	2	98	11251638	11251542	0
NODE_4157	130	chr09	23012720	1e-41	100	86	86	1	86	4468737	4468652	0
NODE_4229	374	chr09	23012720	1e-41	96	110	115	260	374	15065374	15065262	0
NODE_4440	327	chr09	23012720	2e-24	100	58	58	37	94	11318011	11317954	0
NODE_4580	100	chr09	23012720	2e-36	93	99	107	1	100	9581551	9581445	0
NODE_4614	109	chr09	23012720	1e-19	100	49	49	61	109	7645037	7645085	0
NODE_4674	660	chr09	23012720	9e-87	93	220	237	221	452	11542257	11542489	0
NODE_4761	114	chr09	23012720	2e-24	95	69	73	1	73	9840555	9840483	0
NODE_4802	159	chr09	23012720	5e-48	92	140	153	3	155	9581288	9581439	0
NODE_4873	2519	chr09	23012720	8e-38	100	82	82	2438	2519	9864952	9864871	0
NODE_5115	418	chr09	23012720	1e-35	96	93	97	1	96	7285999	7286095	0
NODE_5123	918	chr09	23012720	1e-52	96	128	134	1	134	15065586	15065713	0
NODE_5248	108	chr09	23012720	3e-20	100	50	50	59	108	9511400	9511449	0
NODE_5267	100	chr09	23012720	3e-11	97	38	39	26	64	9885984	9885946	7
NODE_5415	412	chr09	23012720	5e-38	100	81	81	1	81	15854467	15854387	0
NODE_5429	478	chr09	23012720	2e-56	89	182	205	279	478	9476208	9476013	0
NODE_5513	65	chr09	23012720	4e-15	91	59	65	1	65	11556102	11556166	0
NODE_5659	1829	chr09	23012720	2e-81	85	332	391	221	599	10936466	10936089	378
NODE_5841	2337	chr09	23012720	9e-16	83	123	149	597	745	9743780	9743928	149
NODE_6281	364	chr09	23012720	1e-13	94	49	52	274	325	15042625	15042676	32
NODE_6328	390	chr09	23012720	7e-40	98	90	92	5	96	9664488	9664579	0
NODE_6383	383	chr09	23012720	1e-41	100	87	87	296	382	15070285	15070199	0
NODE_6465	111	chr09	23012720	2e-25	98	62	63	49	111	9789626	9789688	0
NODE_6543	837	chr09	23012720	1e-58	95	140	148	474	621	9784992	9785139	0
NODE_6614	382	chr09	23012720	5e-16	100	44	44	58	101	9588439	9588396	0
NODE_6632	1019	chr09	23012720	8e-45	89	151	169	267	434	11621487	11621319	0
NODE_6945	118	chr09	23012720	1e-20	84	111	132	1	118	9570402	9570275	0
NODE_7148	92	chr09	23012720	2e-21	94	68	72	22	92	9582814	9582743	0
NODE_7283	99	chr09	23012720	9e-33	93	92	99	1	99	9842928	9842830	0
NODE_7337	375	chr09	23012720	3e-42	100	88	88	1	88	10893109	10893196	0
NODE_7392	92	chr09	23012720	3e-17	96	51	53	9	61	9833330	9833278	0
NODE_7699	92	chr09	23012720	3e-29	94	84	89	1	88	9854027	9853939	0
NODE_7813	580	chr09	23012720	4e-33	95	88	93	1	93	11301034	11300942	0
NODE_7923	93	chr09	23012720	5e-25	90	88	98	1	93	11253460	11253363	0
NODE_8167	115	chr09	23012720	1e-41	100	86	86	1	86	9955779	9955864	0
NODE_1605	724	chr10	23207287	2e-41	99	90	91	634	724	11747031	11746941	0
NODE_2286	84	chr10	23207287	9e-14	98	42	43	42	84	3536954	3536996	0
NODE_2561	148	chr10	23207287	6e-38	99	83	84	1	84	6421433	6421516	0
NODE_2591	394	chr10	23207287	3e-14	100	41	41	57	97	4710564	4710524	0
NODE_2926	137	chr10	23207287	2e-43	91	128	140	1	137	2085598	2085463	0
NODE_3059	61	chr10	23207287	6e-11	93	43	46	16	61	465537	465492	0
NODE_3110	602	chr10	23207287	3e-52	95	125	131	8	135	2106506	2106376	0
NODE_3985	109	chr10	23207287	4e-32	91	102	112	1	109	2098067	2098178	0
NODE_4630	98	chr10	23207287	9e-36	95	91	96	3	98	2110460	2110555	0
NODE_5793	106	chr10	23207287	8e-12	92	48	52	55	106	3796501	3796552	0
NODE_5843	395	chr10	23207287	2e-25	98	63	64	1	64	2102072	2102135	0
NODE_5981	372	chr10	23207287	2e-12	94	51	54	317	370	2469473	2469421	0
NODE_6459	150	chr10	23207287	5e-57	94	139	148	3	150	2097911	2098058	0
NODE_7236	613	chr10	23207287	1e-17	81	126	156	457	612	4339123	4339277	0
NODE_7385	101	chr10	23207287	2e-36	94	95	101	1	101	14801411	14801311	0
NODE_7510	379	chr10	23207287	1e-26	100	62	62	318	379	10305141	10305202	0
NODE_7762	1419	chr10	23207287	1e-114	91	284	312	852	1156	2086966	2087277	0
NODE_7970	398	chr10	23207287	3e-42	100	88	88	311	398	11324492	11324405	0
NODE_8009	100	chr10	23207287	2e-40	97	93	96	1	96	4339585	4339680	0
NODE_8041	93	chr10	23207287	2e-24	88	86	98	1	93	2084597	2084694	0
NODE_8051	92	chr10	23207287	1e-40	99	87	88	5	92	14891003	14891090	0
NODE_44	600	chr11	29021106	1e-42	89	141	158	439	596	5997240	5997087	0
NODE_61	76	chr11	29021106	5e-12	87	66	76	1	76	25667062	25666987	0
NODE_158	94	chr11	29021106	4e-16	87	79	91	4	94	28452648	28452558	0
NODE_185	545	chr11	29021106	9e-65	92	167	181	359	539	4918707	4918876	0
NODE_232	124	chr11	29021106	7e-25	94	73	78	47	124	24349912	24349835	0
NODE_248	182	chr11	29021106	7e-63	92	167	182	1	182	25679019	25678838	0
NODE_249	517	chr11	29021106	4e-70	95	163	171	1	171	5032801	5032632	0
NODE_264	89	chr11	29021106	3e-20	90	81	90	1	89	26107951	26107867	0
NODE_271	347	chr11	29021106	2e-49	85	240	284	16	297	25667089	25666806	20
NODE_281	1392	chr11	29021106	7e-40	100	85	85	1	85	23733811	23733895	0
NODE_360	411	chr11	29021106	6e-53	95	123	129	1	123	7193256	7193128	0
NODE_367	452	chr11	29021106	2e-16	95	54	57	1	57	25718820	25718876	0
NODE_450	158	chr11	29021106	4e-30	85	139	164	1	158	27998258	27998107	0
NODE_510	122	chr11	29021106	1e-35	92	103	112	11	122	25667522	25667411	0
NODE_522	101	chr11	29021106	2e-33	95	84	88	3	90	25715445	25715358	0
NODE_562	300	chr11	29021106	9e-42	90	144	160	30	182	23791709	23791864	0
NODE_610	215	chr11	29021106	7e-11	89	63	71	1	71	25707995	25708064	0
NODE_632	64	chr11	29021106	5e-24	97	62	64	1	64	27844791	27844854	0
NODE_694	928	chr11	29021106	0	88	588	670	272	928	27605055	27604409	47
NODE_722	235	chr11	29021106	1e-77	91	213	235	1	235	28451737	28451503	0
NODE_724	379	chr11	29021106	4e-38	100	81	81	99	179	23754411	23754331	0
NODE_734	483	chr11	29021106	3e-49	89	153	172	326	483	23749783	23749954	0
NODE_753	961	chr11	29021106	0	92	616	673	211	877	28345783	28345117	145
NODE_777	66	chr11	29021106	2e-20	94	62	66	1	66	28436375	28436440	0
NODE_781	119	chr11	29021106	4e-23	88	91	103	1	103	25667062	25666960	0
NODE_786	500	chr11	29021106	4e-42	92	118	128	2	129	969428	969301	0
NODE_807	257	chr11	29021106	7e-33	88	123	140	1	140	28436035	28435896	0
NODE_877	957	chr11	29021106	2e-42	100	89	89	869	957	7502417	7502329	0
NODE_934	383	chr11	29021106	4e-35	96	88	92	1	92	28359618	28359527	0
NODE_1013	77	chr11	29021106	8e-14	88	66	75	3	77	5107487	5107561	0
NODE_1043	299	chr11	29021106	1e-68	86	259	300	1	299	28451463	28451757	0
NODE_1045	946	chr11	29021106	1e-123	88	372	421	1	412	22864447	22864027	86
NODE_1115	1585	chr11	29021106	9e-86	85	388	455	1135	1585	25666291	25666739	167
NODE_1165	408	chr11	29021106	8e-43	91	128	141	1	136	27736546	27736681	0
NODE_1176	88	chr11	29021106	7e-24	92	74	80	1	80	28436366	28436445	0
NODE_1177	578	chr11	29021106	2e-99	94	232	248	328	575	26197139	26196892	0
NODE_1184	113	chr11	29021106	8e-12	84	87	104	1	104	24618708	24618605	0
NODE_1278	73	chr11	29021106	1e-27	96	73	76	1	73	12119035	12119110	0
NODE_1337	181	chr11	29021106	7e-29	90	95	105	1	105	28451487	28451383	0
NODE_1350	92	chr11	29021106	7e-15	98	48	49	1	48	12040005	12040053	49
NODE_1352	123	chr11	29021106	1e-35	93	96	103	1	103	12039672	12039570	96
NODE_1377	2336	chr11	29021106	0	91	531	586	960	1535	27240886	27241466	61
NODE_1391	61	chr11	29021106	4e-15	92	56	61	1	61	28435714	28435654	0
NODE_1421	61	chr11	29021106	4e-15	92	56	61	1	61	26953594	26953534	0
NODE_1446	99	chr11	29021106	1e-16	100	44	44	1	44	24183987	24183944	0
NODE_1482	276	chr11	29021106	2e-54	85	234	276	1	276	28451778	28451503	0
NODE_1483	67	chr11	29021106	5e-21	94	63	67	1	67	28451463	28451529	0
NODE_1513	139	chr11	29021106	1e-29	93	95	102	1	100	26276110	26276211	20
NODE_1516	99	chr11	29021106	6e-40	100	83	83	1	83	28120859	28120777	0
NODE_1530	153	chr11	29021106	7e-38	92	107	116	1	116	25666264	25666149	0
NODE_1558	526	chr11	29021106	4e-39	100	83	83	1	83	17822603	17822521	0
NODE_1668	93	chr11	29021106	3e-11	100	35	35	59	93	13256348	13256314	0
NODE_1683	108	chr11	29021106	9e-27	100	61	61	48	108	28834064	28834004	0
NODE_1711	518	chr11	29021106	3e-40	98	91	93	426	518	27445243	27445335	0
NODE_1736	425	chr11	29021106	4e-29	92	94	102	325	425	23729474	23729373	0
NODE_1737	396	chr11	29021106	2e-37	95	95	100	5	104	28782282	28782183	0
NODE_1750	62	chr11	29021106	1e-27	100	62	62	1	62	12039584	12039645	62
NODE_1760	385	chr11	29021106	1e-41	95	105	111	1	106	28739349	28739459	0
NODE_1827	61	chr11	29021106	2e-11	94	44	47	1	47	28436375	28436421	0
NODE_1911	107	chr11	29021106	9e-24	90	84	93	15	107	28175810	28175898	0
NODE_1912	118	chr11	29021106	6e-16	98	46	47	6	52	28082276	28082230	0
NODE_1918	401	chr11	29021106	3e-36	92	112	122	1	116	28369373	28369252	0
NODE_1925	782	chr11	29021106	2e-42	100	89	89	694	782	19708715	19708627	0
NODE_1944	88	chr11	29021106	2e-11	92	47	51	38	88	26106699	26106649	0
NODE_1945	72	chr11	29021106	5e-15	91	63	69	1	68	26106666	26106598	0
NODE_2028	61	chr11	29021106	1e-15	94	58	62	1	61	26107784	26107845	0
NODE_2044	394	chr11	29021106	7e-34	98	80	82	1	82	5132035	5131954	0
NODE_2045	61	chr11	29021106	2e-17	93	57	61	1	61	25666710	25666770	0
NODE_2049	159	chr11	29021106	4e-61	94	149	159	1	159	28467356	28467514	0
NODE_2070	794	chr11	29021106	1e-40	87	152	174	473	646	25678860	25678687	0
NODE_2075	77	chr11	29021106	1e-12	87	67	77	1	77	25666987	25667063	0
NODE_2107	123	chr11	29021106	1e-44	93	115	123	1	123	25667308	25667430	0
NODE_2146	116	chr11	29021106	5e-41	93	112	121	1	116	4916150	4916270	0
NODE_2157	768	chr11	29021106	5e-92	87	304	348	225	563	28165794	28166135	0
NODE_2160	94	chr11	29021106	2e-33	96	81	84	1	84	25360372	25360455	0
NODE_2207	111	chr11	29021106	2e-37	93	103	111	1	111	6946540	6946650	0
NODE_2247	113	chr11	29021106	4e-17	95	54	57	57	113	24199676	24199732	0
NODE_2253	352	chr11	29021106	1e-93	87	306	350	1	350	28452124	28452473	81
NODE_2305	125	chr11	29021106	7e-31	100	68	68	1	68	3847384	3847317	0
NODE_2340	78	chr11	29021106	9e-20	91	70	77	2	78	24534558	24534634	77
NODE_2396	373	chr11	29021106	2e-31	92	94	102	9	110	10579562	10579466	0
NODE_2424	83	chr11	29021106	6e-18	92	61	66	18	83	28451384	28451449	0
NODE_2469	931	chr11	29021106	1e-89	92	222	240	291	530	22868723	22868484	0
NODE_2474	390	chr11	29021106	3e-42	95	103	108	1	108	27488704	27488811	0
NODE_2478	146	chr11	29021106	4e-36	88	129	146	1	146	28451801	28451944	0
NODE_2479	421	chr11	29021106	7e-31	92	93	101	1	101	28436131	28436031	0
NODE_2493	644	chr11	29021106	6e-51	93	144	155	1	150	25262498	25262650	0
NODE_2518	377	chr11	29021106	2e-15	87	79	91	287	377	26091027	26091117	0
NODE_2522	416	chr11	29021106	6e-13	98	42	43	374	416	27843152	27843194	0
NODE_2544	113	chr11	29021106	8e-46	96	108	113	1	113	24453622	24453734	0
NODE_2614	87	chr11	29021106	6e-12	98	43	44	1	44	5926704	5926746	43
NODE_2646	68	chr11	29021106	1e-21	94	64	68	1	68	28451420	28451487	0
NODE_2668	796	chr11	29021106	2e-39	100	84	84	634	717	28131345	28131428	0
NODE_2698	133	chr11	29021106	2e-16	85	93	109	25	133	28436426	28436530	0
NODE_2721	399	chr11	29021106	3e-39	88	129	146	264	399	28784988	28785133	0
NODE_2738	391	chr11	29021106	3e-42	95	106	112	1	112	25675078	25675189	0
NODE_2754	97	chr11	29021106	1e-19	88	85	97	1	97	25675222	25675318	0
NODE_2768	61	chr11	29021106	1e-12	90	55	61	1	61	8269668	8269608	0
NODE_2798	422	chr11	29021106	5e-75	94	179	191	5	195	28436898	28436708	0
NODE_2821	68	chr11	29021106	3e-19	93	63	68	1	68	5107664	5107597	0
NODE_2870	104	chr11	29021106	1e-19	87	88	101	1	101	28452454	28452554	0
NODE_2895	126	chr11	29021106	5e-38	98	86	88	1	88	7092281	7092194	0
NODE_2901	872	chr11	29021106	6e-61	91	169	186	204	389	5034139	5034317	0
NODE_2911	72	chr11	29021106	1e-21	94	64	68	5	72	28437666	28437733	0
NODE_2934	65	chr11	29021106	1e-12	98	40	41	1	41	12040017	12040057	38
NODE_2994	111	chr11	29021106	2e-37	94	103	110	4	111	22875249	22875358	0
NODE_3004	397	chr11	29021106	2e-43	92	130	142	256	397	23833392	23833252	0
NODE_3022	92	chr11	29021106	2e-45	100	92	92	1	92	27594754	27594845	0
NODE_3064	95	chr11	29021106	9e-33	95	87	92	1	92	5026514	5026601	0
NODE_3077	231	chr11	29021106	4e-80	91	211	231	1	231	25667430	25667200	0
NODE_3084	76	chr11	29021106	9e-17	96	50	52	25	76	12044915	12044864	52
NODE_3103	675	chr11	29021106	2e-60	94	153	163	1	163	7016154	7015993	0
NODE_3105	100	chr11	29021106	2e-37	93	99	106	1	100	28785252	28785147	0
NODE_3122	367	chr11	29021106	4e-38	100	81	81	1	81	27818718	27818798	0
NODE_3127	1830	chr11	29021106	8e-62	92	169	183	1272	1452	28780930	28781109	0
NODE_3136	108	chr11	29021106	4e-35	92	99	108	1	108	22904564	22904465	0
NODE_3174	676	chr11	29021106	1e-61	93	154	165	287	451	28468281	28468117	0
NODE_3310	1411	chr11	29021106	5e-13	91	62	68	1031	1097	7227603	7227536	0
NODE_3346	110	chr11	29021106	1e-41	95	104	110	1	110	4908643	4908534	0
NODE_3394	471	chr11	29021106	1e-38	98	88	90	1	90	7189594	7189505	0
NODE_3459	467	chr11	29021106	1e-23	100	57	57	1	57	16926337	16926281	0
NODE_3465	65	chr11	29021106	7e-11	100	34	34	1	34	23480988	23481021	0
NODE_3518	74	chr11	29021106	5e-15	98	44	45	30	74	12039708	12039664	45
NODE_3528	146	chr11	29021106	4e-48	91	133	146	1	146	5019629	5019766	0
NODE_3568	384	chr11	29021106	7e-34	93	98	105	1	105	22854784	22854881	0
NODE_3594	75	chr11	29021106	6e-21	92	69	75	1	75	28436440	28436366	0
NODE_3612	134	chr11	29021106	3e-27	97	68	70	1	70	7081874	7081943	0
NODE_3646	67	chr11	29021106	2e-23	96	64	67	1	67	24183935	24183869	0
NODE_3654	143	chr11	29021106	2e-47	91	135	149	1	141	12086143	12086291	5
NODE_3655	118	chr11	29021106	4e-20	98	53	54	61	114	28364453	28364400	0
NODE_3781	100	chr11	29021106	3e-23	97	61	63	1	63	22907382	22907444	0
NODE_3797	1462	chr11	29021106	1e-140	93	343	370	258	623	5031018	5030652	0
NODE_3817	86	chr11	29021106	4e-13	98	41	42	1	42	12039771	12039730	1
NODE_3859	107	chr11	29021106	2e-40	99	87	88	1	88	4927185	4927272	0
NODE_3889	104	chr11	29021106	2e-15	100	42	42	21	62	27995292	27995251	0
NODE_3890	61	chr11	29021106	6e-17	98	47	48	14	61	12040004	12039957	48
NODE_3942	414	chr11	29021106	1e-32	92	96	104	311	414	5033351	5033248	0
NODE_3948	400	chr11	29021106	2e-37	100	80	80	1	80	26283692	26283613	0
NODE_4010	616	chr11	29021106	5e-48	93	134	144	228	371	7017843	7017982	0
NODE_4022	74	chr11	29021106	1e-18	93	66	71	5	74	12044835	12044765	71
NODE_4114	600	chr11	29021106	5e-48	87	194	222	188	408	26274159	26273950	0
NODE_4123	72	chr11	29021106	6e-24	96	65	68	1	68	28437733	28437666	0
NODE_4200	416	chr11	29021106	6e-59	92	152	165	1	165	13254999	13255155	0
NODE_4202	411	chr11	29021106	3e-30	94	90	96	316	411	27571708	27571802	0
NODE_4218	399	chr11	29021106	2e-46	94	117	124	1	124	27492154	27492273	0
NODE_4225	123	chr11	29021106	3e-39	91	111	122	1	113	27450351	27450230	0
NODE_4226	238	chr11	29021106	1e-18	100	48	48	1	48	25386481	25386434	0
NODE_4267	106	chr11	29021106	4e-29	96	74	77	30	106	5115814	5115738	0
NODE_4298	117	chr11	29021106	2e-43	95	107	113	1	113	28357284	28357396	0
NODE_4415	396	chr11	29021106	7e-34	89	108	122	1	122	24451485	24451593	0
NODE_4420	625	chr11	29021106	8e-47	94	125	133	268	395	27484104	27483972	0
NODE_4452	69	chr11	29021106	5e-15	91	63	69	1	68	26106666	26106598	0
NODE_4507	416	chr11	29021106	3e-24	96	67	70	1	70	18671264	18671195	0
NODE_4520	131	chr11	29021106	3e-49	94	123	131	1	131	24189991	24189861	0
NODE_4521	175	chr11	29021106	5e-48	90	148	165	5	169	28436364	28436200	0
NODE_4537	693	chr11	29021106	5e-39	100	83	83	1	83	5355066	5354984	0
NODE_4545	149	chr11	29021106	3e-24	85	126	149	1	149	28436146	28435998	0
NODE_4552	92	chr11	29021106	3e-26	90	83	92	1	92	28752860	28752942	0
NODE_4564	64	chr11	29021106	5e-24	97	62	64	1	64	25667488	25667551	0
NODE_4568	98	chr11	29021106	3e-26	98	63	64	1	64	6934918	6934981	0
NODE_4627	385	chr11	29021106	2e-24	94	73	78	308	385	6021741	6021818	0
NODE_4631	76	chr11	29021106	3e-29	97	71	73	1	73	24183867	24183795	0
NODE_4686	1257	chr11	29021106	3e-82	93	199	213	510	718	28368718	28368930	0
NODE_4728	378	chr11	29021106	3e-36	100	78	78	301	378	14336911	14336834	0
NODE_4801	1002	chr11	29021106	4e-68	89	196	220	4	223	27494659	27494453	0
NODE_4803	63	chr11	29021106	2e-11	89	56	63	1	63	28357489	28357551	10
NODE_4804	486	chr11	29021106	4e-39	98	89	91	396	486	7016961	7016871	0
NODE_4931	423	chr11	29021106	6e-47	93	127	136	294	423	5075339	5075204	0
NODE_4937	524	chr11	29021106	1e-107	92	275	299	228	524	28092453	28092172	0
NODE_4951	61	chr11	29021106	4e-12	90	55	61	1	61	23748192	23748136	0
NODE_4973	85	chr11	29021106	6e-12	100	36	36	50	85	5109856	5109821	0
NODE_5008	391	chr11	29021106	5e-41	100	86	86	1	86	24322394	24322479	0
NODE_5024	429	chr11	29021106	2e-12	84	86	102	328	429	6941279	6941380	0
NODE_5054	385	chr11	29021106	2e-43	93	113	122	1	122	27740402	27740514	0
NODE_5064	114	chr11	29021106	2e-24	87	97	111	11	114	5075487	5075377	0
NODE_5074	731	chr11	29021106	1e-49	92	140	153	579	731	25666775	25666927	20
NODE_5075	124	chr11	29021106	1e-32	88	115	131	1	122	26196863	26196733	0
NODE_5093	1173	chr11	29021106	6e-37	97	89	92	1082	1173	22903265	22903356	0
NODE_5099	78	chr11	29021106	3e-26	95	72	76	3	78	28452473	28452398	0
NODE_5107	111	chr11	29021106	2e-12	98	40	41	1	41	12040011	12040051	41
NODE_5122	502	chr11	29021106	1e-63	90	187	208	239	446	28142768	28142561	0
NODE_5127	605	chr11	29021106	4e-64	96	150	157	231	386	22884535	22884379	0
NODE_5171	378	chr11	29021106	2e-34	96	87	91	5	95	23708379	23708469	0
NODE_5188	121	chr11	29021106	3e-30	96	76	79	43	121	24400055	24399977	0
NODE_5232	121	chr11	29021106	1e-35	89	110	123	1	121	27992738	27992616	0
NODE_5242	73	chr11	29021106	1e-12	90	55	61	9	69	25718645	25718705	0
NODE_5261	813	chr11	29021106	3e-41	95	106	112	250	361	27486267	27486374	0
NODE_5308	1031	chr11	29021106	1e-43	88	147	167	598	760	5012340	5012177	0
NODE_5317	104	chr11	29021106	4e-38	99	83	84	1	84	22862157	22862074	0
NODE_5428	145	chr11	29021106	2e-47	95	121	128	18	145	4901764	4901890	0
NODE_5461	87	chr11	29021106	3e-26	90	86	96	1	87	12039984	12040079	71
NODE_5482	114	chr11	29021106	4e-26	87	102	117	1	114	4921696	4921580	0
NODE_5483	1622	chr11	29021106	2e-53	93	142	153	754	906	25079098	25078950	0
NODE_5544	98	chr11	29021106	2e-36	94	96	102	1	98	28369838	28369939	0
NODE_5552	95	chr11	29021106	9e-33	100	71	71	1	71	26793560	26793630	0
NODE_5555	124	chr11	29021106	1e-38	93	116	125	1	124	25714452	25714575	0
NODE_5633	1240	chr11	29021106	2e-40	95	104	109	1	107	28809309	28809201	0
NODE_5685	374	chr11	29021106	8e-49	100	99	99	235	333	4899361	4899263	0
NODE_5854	111	chr11	29021106	1e-19	98	52	53	1	53	5027557	5027609	0
NODE_5906	373	chr11	29021106	4e-29	93	87	94	1	94	25263813	25263906	0
NODE_5949	494	chr11	29021106	2e-25	90	90	100	1	100	6926643	6926544	0
NODE_5952	107	chr11	29021106	9e-24	87	93	107	1	107	2084925	2085029	0
NODE_5994	861	chr11	29021106	2e-82	93	214	229	638	861	4974239	4974013	0
NODE_6011	94	chr11	29021106	9e-39	99	88	89	1	88	27609465	27609377	0
NODE_6012	643	chr11	29021106	2e-41	96	106	110	525	632	28365435	28365327	0
NODE_6028	593	chr11	29021106	2e-72	92	190	206	180	377	28012926	28012725	0
NODE_6043	382	chr11	29021106	3e-54	94	136	144	1	144	5081702	5081560	0
NODE_6145	398	chr11	29021106	5e-41	91	114	125	8	122	22918138	22918014	0
NODE_6177	2147	chr11	29021106	0	87	693	800	1077	1870	22823491	22824287	371
NODE_6192	102	chr11	29021106	5e-22	96	64	67	1	67	7177131	7177194	0
NODE_6215	99	chr11	29021106	2e-27	97	72	74	1	73	7096760	7096687	0
NODE_6288	115	chr11	29021106	3e-11	100	35	35	81	115	28820863	28820897	0
NODE_6309	115	chr11	29021106	3e-30	97	77	79	2	79	6971050	6970972	0
NODE_6321	673	chr11	29021106	4e-49	93	137	147	1	145	24189096	24188951	0
NODE_6340	111	chr11	29021106	2e-43	95	104	109	3	111	24396879	24396771	0
NODE_6388	68	chr11	29021106	1e-21	94	64	68	1	68	24183935	24183868	0
NODE_6450	97	chr11	29021106	1e-31	94	91	97	1	97	5026972	5026877	0
NODE_6451	100	chr11	29021106	2e-30	95	83	87	1	86	24197318	24197232	0
NODE_6514	400	chr11	29021106	2e-25	98	63	64	1	64	4908306	4908243	0
NODE_6524	119	chr11	29021106	1e-47	95	116	122	1	119	25633962	25633841	0
NODE_6538	132	chr11	29021106	8e-34	88	117	133	1	132	27676650	27676778	0
NODE_6581	100	chr11	29021106	3e-42	99	90	91	1	91	6693146	6693056	0
NODE_6611	103	chr11	29021106	4e-35	94	97	103	1	103	27676759	27676860	0
NODE_6625	719	chr11	29021106	2e-38	100	82	82	417	498	28483498	28483579	0
NODE_6699	398	chr11	29021106	4e-29	97	72	74	325	398	10518803	10518730	0
NODE_6759	412	chr11	29021106	2e-40	100	85	85	1	85	28002913	28002997	0
NODE_6817	385	chr11	29021106	4e-35	100	76	76	310	385	5286218	5286293	0
NODE_6864	97	chr11	29021106	2e-36	99	84	85	13	96	7102229	7102145	0
NODE_6878	697	chr11	29021106	5e-67	94	178	190	245	431	5925706	5925517	0
NODE_7039	2331	chr11	29021106	4e-61	94	151	160	1403	1562	28343728	28343885	0
NODE_7061	2153	chr11	29021106	2e-69	92	190	207	1184	1390	4162784	4162989	0
NODE_7227	1061	chr11	29021106	3e-75	93	205	221	593	809	26259121	26259338	0
NODE_7316	94	chr11	29021106	4e-35	97	88	91	1	91	7118889	7118978	0
NODE_7366	115	chr11	29021106	1e-38	99	84	85	1	85	27610226	27610142	0
NODE_7367	596	chr11	29021106	3e-46	100	95	95	242	336	24364114	24364020	0
NODE_7397	95	chr11	29021106	2e-12	96	43	45	1	45	22900616	22900660	0
NODE_7473	129	chr11	29021106	4e-11	91	60	66	1	66	27484669	27484731	0
NODE_7475	393	chr11	29021106	7e-34	97	87	90	305	393	25394018	25394107	0
NODE_7481	92	chr11	29021106	1e-40	99	87	88	1	88	28169085	28169172	0
NODE_7590	361	chr11	29021106	1e-41	100	87	87	1	87	27589283	27589369	0
NODE_7614	377	chr11	29021106	2e-37	94	98	104	1	104	6895424	6895527	3
NODE_7638	127	chr11	29021106	2e-46	94	119	127	1	127	23783366	23783488	0
NODE_7659	107	chr11	29021106	2e-40	100	84	84	1	84	5013862	5013779	0
NODE_7783	79	chr11	29021106	3e-13	100	38	38	1	38	25677940	25677977	0
NODE_7806	94	chr11	29021106	8e-30	93	87	94	1	94	23708059	23707966	0
NODE_7816	384	chr11	29021106	7e-37	96	91	95	1	95	28363487	28363393	0
NODE_7928	92	chr11	29021106	2e-27	93	80	86	1	86	5006658	5006573	0
NODE_7954	380	chr11	29021106	2e-24	98	61	62	319	380	6887455	6887516	0
NODE_7976	445	chr11	29021106	3e-27	87	108	124	322	445	4912359	4912244	0
NODE_8134	498	chr11	29021106	1e-54	92	142	154	345	498	5017230	5017375	0
NODE_8151	674	chr11	29021106	1e-21	90	88	98	311	407	26069403	26069306	0
NODE_8162	92	chr11	29021106	6e-43	99	91	92	1	92	23756100	23756009	0
NODE_8208	97	chr11	29021106	1e-22	90	88	98	1	97	27799495	27799592	7
NODE_8225	112	chr11	29021106	5e-41	94	106	113	1	108	7084102	7084214	0
NODE_8246	97	chr11	29021106	3e-48	100	97	97	1	97	704344	704248	0
NODE_116	63	chr12	27531856	3e-16	92	58	63	1	63	5856440	5856502	0
NODE_462	69	chr12	27531856	7e-14	100	39	39	25	63	6512805	6512767	39
NODE_471	401	chr12	27531856	5e-47	94	120	128	1	128	27007492	27007365	0
NODE_599	93	chr12	27531856	2e-21	95	61	64	29	92	27067588	27067651	0
NODE_688	377	chr12	27531856	4e-26	100	61	61	317	377	8263061	8263121	0
NODE_693	716	chr12	27531856	2e-57	94	141	150	572	716	7011550	7011401	0
NODE_898	444	chr12	27531856	8e-40	100	84	84	3	86	27113407	27113324	0
NODE_998	86	chr12	27531856	2e-11	94	44	47	35	81	14100517	14100563	0
NODE_1588	197	chr12	27531856	7e-20	86	102	118	4	121	10408657	10408773	0
NODE_1713	385	chr12	27531856	2e-37	100	80	80	1	80	14063566	14063487	0
NODE_2228	1310	chr12	27531856	1e-59	93	151	162	410	564	27108135	27108293	0
NODE_2332	103	chr12	27531856	2e-21	100	52	52	1	52	27125322	27125373	0
NODE_2367	364	chr12	27531856	3e-42	95	108	114	4	117	7013041	7013151	0
NODE_2456	1206	chr12	27531856	1e-121	84	476	565	627	1173	26993851	26993299	77
NODE_2580	166	chr12	27531856	4e-21	98	55	56	1	56	22666517	22666572	0
NODE_2581	63	chr12	27531856	4e-21	95	60	63	1	63	5856440	5856502	0
NODE_2635	73	chr12	27531856	9e-20	98	52	53	2	54	6166782	6166834	53
NODE_2726	1343	chr12	27531856	1e-111	97	238	245	1	239	27060957	27061200	0
NODE_2854	720	chr12	27531856	1e-73	92	199	217	202	418	27008980	27009185	0
NODE_3013	125	chr12	27531856	6e-47	100	95	95	31	125	26036200	26036106	0
NODE_3309	132	chr12	27531856	1e-11	100	36	36	97	132	8063713	8063748	0
NODE_3437	138	chr12	27531856	1e-35	88	123	139	1	138	27081786	27081651	0
NODE_3447	428	chr12	27531856	2e-55	90	169	187	1	186	7020382	7020200	0
NODE_3458	627	chr12	27531856	7e-75	89	227	254	276	509	27092237	27091991	0
NODE_3498	1405	chr12	27531856	1e-151	90	393	435	194	600	27047666	27048099	0
NODE_3682	101	chr12	27531856	2e-36	95	99	104	1	101	27062925	27062822	0
NODE_3730	636	chr12	27531856	8e-41	89	129	145	1	145	27125985	27126122	0
NODE_4034	400	chr12	27531856	1e-53	90	153	170	1	170	27028311	27028152	0
NODE_4113	388	chr12	27531856	5e-41	100	86	86	303	388	8236508	8236423	0
NODE_4164	597	chr12	27531856	7e-69	93	172	185	194	378	27097630	27097814	0
NODE_4179	1019	chr12	27531856	1e-62	94	160	171	413	583	6128605	6128436	0
NODE_4187	449	chr12	27531856	1e-54	91	149	163	294	449	27023643	27023481	0
NODE_4290	80	chr12	27531856	6e-15	88	68	77	4	80	5856485	5856561	56
NODE_4366	909	chr12	27531856	2e-42	91	127	139	297	430	27091351	27091216	0
NODE_4403	438	chr12	27531856	3e-30	85	147	172	268	438	21135065	21134894	55
NODE_4433	130	chr12	27531856	5e-38	91	118	130	1	130	7101508	7101635	0
NODE_4592	371	chr12	27531856	2e-15	100	43	43	301	343	6894051	6894009	0
NODE_4609	100	chr12	27531856	4e-32	99	73	74	4	77	7031030	7030957	0
NODE_4653	903	chr12	27531856	2e-23	92	89	97	550	645	27059484	27059389	0
NODE_4930	100	chr12	27531856	6e-37	99	81	82	1	82	7116483	7116564	0
NODE_4993	98	chr12	27531856	2e-27	92	88	96	1	93	27021712	27021807	0
NODE_5060	113	chr12	27531856	2e-43	95	107	113	1	113	6213779	6213891	0
NODE_5170	375	chr12	27531856	4e-29	95	78	82	294	375	23573736	23573655	0
NODE_5192	689	chr12	27531856	4e-58	93	151	163	253	415	27026184	27026346	0
NODE_5321	107	chr12	27531856	2e-43	97	106	109	1	107	7131666	7131774	0
NODE_5385	94	chr12	27531856	6e-37	97	87	90	1	90	7148477	7148388	15
NODE_5932	390	chr12	27531856	8e-46	94	118	126	1	126	6227382	6227257	37
NODE_5999	1588	chr12	27531856	1e-170	93	398	428	909	1330	7015544	7015117	0
NODE_6002	382	chr12	27531856	2e-34	99	78	79	304	382	27125430	27125508	0
NODE_6086	956	chr12	27531856	8e-45	96	118	123	1	122	27024985	27024867	0
NODE_6247	427	chr12	27531856	3e-33	86	127	147	1	147	27086703	27086846	0
NODE_6295	584	chr12	27531856	6e-57	94	148	157	253	407	7012798	7012647	0
NODE_6436	938	chr12	27531856	2e-45	94	122	130	805	934	27085218	27085090	0
NODE_6453	1608	chr12	27531856	1e-152	91	390	429	927	1350	7021001	7020576	0
NODE_6535	347	chr12	27531856	3e-39	94	101	107	1	107	26994526	26994420	0
NODE_6547	401	chr12	27531856	4e-35	100	76	76	1	76	26985249	26985174	0
NODE_6551	781	chr12	27531856	7e-57	92	155	169	602	770	6138700	6138868	0
NODE_6821	379	chr12	27531856	2e-27	83	120	144	1	144	23555910	23555769	0
NODE_7104	102	chr12	27531856	1e-31	92	93	101	1	101	27060112	27060012	0
NODE_7202	96	chr12	27531856	2e-36	98	83	85	1	85	27122824	27122740	0
NODE_7266	106	chr12	27531856	8e-15	92	60	65	42	106	27063951	27063888	0
NODE_7285	404	chr12	27531856	2e-25	97	66	68	1	68	27106105	27106038	68
NODE_7304	1249	chr12	27531856	3e-51	99	107	108	611	718	7130109	7130002	0
NODE_7349	172	chr12	27531856	2e-59	93	160	172	1	172	7143817	7143648	0
NODE_7644	121	chr12	27531856	1e-29	88	110	125	3	121	25678426	25678550	0
NODE_8003	96	chr12	27531856	1e-13	100	39	39	1	39	27060232	27060270	0
NODE_8137	712	chr12	27531856	1e-49	92	146	159	230	388	7117309	7117463	0
NODE_8198	105	chr12	27531856	4e-29	99	68	69	1	69	27024266	27024334	0
NODE_8346	99	chr12	27531856	2e-46	99	97	98	1	98	6140799	6140896	0
Position and length of aligned regions in the Nipponbare genome sequence are shown from Target_start to Target_end, and bases. The number of bases that were not mapped to any region by reads is shown as depth = 0.

## Sheet: Koshihikari
Table S5. List of contigs similar to unique regions in the Nipponbare reference genome.
Koshihikari
Query	Contig length	Target	Target length	Evalue	%Identity	Identity	Overlap	Query_start	Query_end	Target_start	Target_end	depth=0 (base)
NODE_1158	145	chr01	43270923	1e-29	90	99	110	5	114	3220409	3220300	35
NODE_1159	102	chr01	43270923	3e-14	96	46	48	1	48	3204904	3204951	0
NODE_1161	1060	chr01	43270923	8e-39	93	107	115	946	1060	25481024	25481138	0
NODE_1344	127	chr01	43270923	1e-38	94	106	113	1	112	3004507	3004619	0
NODE_1482	96	chr01	43270923	3e-29	94	80	85	12	96	2500302	2500386	41
NODE_1518	112	chr01	43270923	2e-40	95	106	111	1	108	4997302	4997412	0
NODE_1530	470	chr01	43270923	4e-45	91	142	156	1	156	23358604	23358452	0
NODE_1563	66	chr01	43270923	7e-11	100	34	34	33	66	17127469	17127502	0
NODE_1585	440	chr01	43270923	9e-43	95	111	117	324	440	3082614	3082729	0
NODE_1664	1873	chr01	43270923	1e-32	87	130	149	15	163	9636815	9636667	0
NODE_1774	812	chr01	43270923	0	89	721	812	1	812	3256812	3257623	83
NODE_1950	93	chr01	43270923	2e-18	91	68	75	8	82	2363456	2363382	0
NODE_1998	103	chr01	43270923	6e-31	100	68	68	1	68	35244868	35244935	0
NODE_2002	450	chr01	43270923	1e-44	92	122	132	1	132	1497976	1497845	0
NODE_2190	97	chr01	43270923	2e-27	93	80	86	1	86	2815226	2815141	0
NODE_2268	107	chr01	43270923	6e-31	93	86	92	1	92	23908883	23908792	0
NODE_2482	90	chr01	43270923	2e-39	98	88	90	1	90	25337931	25338020	0
NODE_2513	86	chr01	43270923	9e-11	90	55	61	26	86	1490446	1490504	0
NODE_2581	72	chr01	43270923	2e-23	96	64	67	1	67	16852037	16852103	0
NODE_2716	461	chr01	43270923	8e-31	87	111	128	1	128	2584927	2584814	0
NODE_2749	90	chr01	43270923	1e-31	92	90	98	1	90	23569561	23569658	0
NODE_2873	430	chr01	43270923	3e-27	100	63	63	364	426	3143090	3143152	0
NODE_2894	93	chr01	43270923	3e-29	92	86	93	1	93	23523267	23523359	0
NODE_2899	759	chr01	43270923	6e-76	86	260	302	139	438	2576073	2576356	0
NODE_2984	1164	chr01	43270923	1e-34	95	95	100	1	99	10065097	10065196	0
NODE_3048	419	chr01	43270923	5e-44	94	112	119	1	119	23527098	23527216	0
NODE_3049	100	chr01	43270923	2e-37	95	94	99	2	100	1367915	1368013	0
NODE_3058	544	chr01	43270923	5e-48	86	188	219	1	219	22065121	22065337	0
NODE_3085	132	chr01	43270923	4e-48	94	125	133	1	132	35222852	35222984	0
NODE_3172	929	chr01	43270923	1e-111	85	435	514	1	497	3257675	3258173	129
NODE_3204	1003	chr01	43270923	2e-36	99	82	83	656	738	2740564	2740646	0
NODE_3226	408	chr01	43270923	2e-25	100	60	60	321	380	4943649	4943708	0
NODE_3248	122	chr01	43270923	9e-46	94	118	126	1	122	2741739	2741864	0
NODE_3310	1725	chr01	43270923	0	84	1019	1208	344	1550	3183544	3184745	0
NODE_3403	57	chr01	43270923	4e-15	94	50	53	1	53	16878484	16878432	0
NODE_3423	885	chr01	43270923	1e-58	94	144	153	396	544	1514888	1515040	0
NODE_3431	86	chr01	43270923	3e-20	88	76	86	1	86	2782152	2782068	0
NODE_3472	756	chr01	43270923	3e-59	94	152	161	597	756	23350748	23350589	0
NODE_3515	463	chr01	43270923	4e-48	91	137	150	1	150	2812343	2812194	0
NODE_3584	88	chr01	43270923	3e-14	93	52	56	33	88	41127211	41127266	0
NODE_3643	125	chr01	43270923	3e-39	92	109	118	8	125	23529827	23529710	0
NODE_3649	110	chr01	43270923	6e-25	94	77	82	1	81	2782941	2783022	0
NODE_3698	122	chr01	43270923	1e-41	93	113	122	1	122	3312699	3312820	0
NODE_3758	427	chr01	43270923	3e-36	93	99	106	1	106	23634586	23634481	0
NODE_3759	88	chr01	43270923	8e-30	95	78	82	7	88	23634342	23634423	0
NODE_3797	90	chr01	43270923	2e-12	100	37	37	38	74	3356153	3356117	0
NODE_3832	428	chr01	43270923	3e-36	100	78	78	351	428	23821169	23821092	0
NODE_3853	442	chr01	43270923	2e-46	97	112	115	1	113	25380556	25380670	0
NODE_3903	1818	chr01	43270923	3e-33	100	74	74	1735	1808	10053455	10053382	0
NODE_3924	454	chr01	43270923	2e-87	93	225	242	1	236	23344692	23344455	0
NODE_3978	102	chr01	43270923	2e-30	100	67	67	36	102	1521017	1520951	0
NODE_4014	787	chr01	43270923	3e-53	88	163	185	364	548	2501455	2501279	0
NODE_4051	123	chr01	43270923	6e-47	94	116	123	6	123	25380339	25380461	0
NODE_4083	97	chr01	43270923	6e-34	95	92	97	1	97	2781580	2781485	0
NODE_4252	2448	chr01	43270923	9e-53	89	172	193	929	1121	3229083	3228894	0
NODE_4288	102	chr01	43270923	6e-37	95	93	98	5	102	3083381	3083478	0
NODE_4324	412	chr01	43270923	1e-38	93	107	115	1	111	2782093	2781979	0
NODE_4331	93	chr01	43270923	1e-31	100	69	69	1	69	11268466	11268534	0
NODE_4394	481	chr01	43270923	2e-50	94	130	139	343	481	23343209	23343343	0
NODE_4395	91	chr01	43270923	2e-27	97	68	70	22	91	23343611	23343542	0
NODE_4580	1030	chr01	43270923	1e-62	95	149	157	650	803	2383987	2384143	0
NODE_4606	736	chr01	43270923	4e-77	91	200	219	275	488	1494290	1494072	0
NODE_4625	428	chr01	43270923	7e-31	100	69	69	1	69	2786056	2786124	69
NODE_4653	87	chr01	43270923	2e-30	94	82	87	1	87	1492908	1492994	0
NODE_4657	92	chr01	43270923	8e-33	95	86	91	1	91	23523839	23523929	0
NODE_4808	693	chr01	43270923	2e-54	91	154	169	243	410	3139158	3139325	0
NODE_4890	479	chr01	43270923	8e-25	97	65	67	1	67	2790934	2791000	0
NODE_4893	82	chr01	43270923	1e-22	100	54	54	14	67	11510054	11510001	0
NODE_5070	90	chr01	43270923	8e-33	96	87	91	1	90	3300283	3300373	0
NODE_5169	712	chr01	43270923	1e-42	92	125	136	1	136	3083107	3082979	0
NODE_5269	94	chr01	43270923	2e-42	100	87	87	1	87	3066725	3066811	0
NODE_5290	90	chr01	43270923	9e-42	100	86	86	1	86	2595633	2595718	0
NODE_5347	467	chr01	43270923	6e-50	98	117	120	28	147	2214783	2214899	0
NODE_5365	96	chr01	43270923	1e-34	96	90	94	1	93	2263736	2263643	0
NODE_5448	706	chr01	43270923	1e-116	90	323	358	359	702	3315832	3316178	0
NODE_5484	111	chr01	43270923	2e-40	93	108	116	1	111	23528119	23528004	0
NODE_5533	459	chr01	43270923	3e-36	96	90	94	366	459	2589090	2589183	0
NODE_5646	424	chr01	43270923	2e-25	98	63	64	361	424	1515913	1515850	0
NODE_5708	450	chr01	43270923	7e-19	94	61	65	352	416	2261369	2261305	0
NODE_5710	899	chr01	43270923	7e-73	90	204	226	350	575	23347511	23347293	71
NODE_5712	87	chr01	43270923	3e-26	94	79	84	1	83	2335492	2335409	0
NODE_5727	444	chr01	43270923	8e-40	100	84	84	361	444	2635230	2635313	0
NODE_5786	1003	chr01	43270923	3e-41	100	87	87	917	1003	4929548	4929462	0
NODE_5791	97	chr01	43270923	3e-11	100	35	35	63	97	3020135	3020169	0
NODE_5801	530	chr01	43270923	5e-26	96	70	73	436	508	2741570	2741642	0
NODE_5915	1070	chr01	43270923	1e-117	92	285	310	382	679	2416724	2417030	0
NODE_5921	107	chr01	43270923	2e-27	96	71	74	1	74	1420108	1420181	0
NODE_5925	1030	chr01	43270923	6e-55	93	140	150	265	414	3243084	3242935	0
NODE_5964	450	chr01	43270923	8e-37	99	82	83	368	450	2658154	2658236	0
NODE_5973	1512	chr01	43270923	0	90	564	628	898	1512	2570829	2571447	20
NODE_5997	105	chr01	43270923	1e-25	100	59	59	1	59	3318804	3318862	0
NODE_6089	87	chr01	43270923	6e-12	93	52	56	8	62	25434289	25434344	0
NODE_6100	91	chr01	43270923	6e-12	87	73	84	11	91	1497030	1497110	0
NODE_6225	124	chr01	43270923	1e-47	94	117	124	1	124	3223981	3223858	0
NODE_6256	68	chr01	43270923	2e-14	100	40	40	29	68	2810556	2810517	0
NODE_6355	93	chr01	43270923	3e-29	95	87	92	1	91	3005123	3005034	0
NODE_6419	89	chr01	43270923	8e-36	99	79	80	1	80	2543536	2543615	0
NODE_6471	109	chr01	43270923	5e-41	94	103	109	1	109	3314408	3314300	0
NODE_6481	89	chr01	43270923	5e-25	95	74	78	1	77	3244027	3243950	0
NODE_6633	109	chr01	43270923	1e-29	92	104	113	1	109	1369499	1369611	0
NODE_6635	435	chr01	43270923	2e-40	100	85	85	351	435	2895845	2895929	0
NODE_6933	1822	chr01	43270923	2e-50	93	137	147	1	147	2779692	2779837	0
NODE_6934	453	chr01	43270923	6e-47	94	119	126	28	150	2591073	2591198	0
NODE_6956	124	chr01	43270923	2e-34	88	120	136	1	124	2567236	2567101	0
NODE_7062	1384	chr01	43270923	1e-62	89	185	208	550	740	1045547	1045754	0
NODE_7207	93	chr01	43270923	2e-43	100	89	89	1	89	6923058	6922970	0
NODE_7296	797	chr01	43270923	4e-43	92	121	132	1	125	2770617	2770748	0
NODE_7303	109	chr01	43270923	4e-38	95	95	100	9	108	1376340	1376241	0
NODE_7320	93	chr01	43270923	1e-31	94	87	93	1	93	28250815	28250907	0
NODE_7363	89	chr01	43270923	5e-34	96	85	89	1	89	2812180	2812092	0
NODE_7386	438	chr01	43270923	2e-37	95	97	102	1	102	2691197	2691295	0
NODE_7500	90	chr01	43270923	5e-28	100	63	63	1	63	22065730	22065668	0
NODE_7524	99	chr01	43270923	1e-16	100	44	44	1	44	2261847	2261804	0
NODE_7537	110	chr01	43270923	2e-37	94	100	106	3	106	28250563	28250458	0
NODE_7607	429	chr01	43270923	1e-38	100	82	82	1	82	25327079	25327160	0
NODE_7613	102	chr01	43270923	4e-38	96	92	96	7	102	2341782	2341877	0
NODE_7785	942	chr01	43270923	3e-75	90	221	245	452	688	3283136	3282894	0
NODE_7895	105	chr01	43270923	1e-35	99	79	80	26	105	25330994	25331073	0
NODE_682	398	chr02	35937250	2e-18	83	123	148	112	259	24330525	24330378	0
NODE_1008	99	chr02	35937250	4e-47	99	98	99	1	99	24341979	24341881	0
NODE_1053	233	chr02	35937250	3e-13	86	78	91	29	119	24317383	24317293	0
NODE_1227	86	chr02	35937250	4e-16	92	58	63	24	86	15315040	15314978	0
NODE_1352	161	chr02	35937250	3e-49	93	127	137	25	161	19413571	19413700	0
NODE_1406	57	chr02	35937250	4e-15	93	53	57	1	57	13703433	13703489	0
NODE_1529	788	chr02	35937250	2e-41	100	87	87	702	788	35187686	35187600	0
NODE_1597	111	chr02	35937250	4e-32	93	95	102	1	102	24286961	24286866	0
NODE_1677	57	chr02	35937250	1e-14	93	52	56	2	57	13704641	13704696	0
NODE_1712	1995	chr02	35937250	6e-32	82	198	240	1756	1995	24317705	24317944	0
NODE_1785	227	chr02	35937250	6e-30	83	184	223	5	227	24317605	24317827	0
NODE_1913	71	chr02	35937250	5e-12	88	60	68	4	71	24330768	24330835	0
NODE_2018	57	chr02	35937250	1e-17	96	51	53	5	57	24378296	24378244	0
NODE_2212	57	chr02	35937250	9e-13	94	46	49	9	57	13692320	13692272	48
NODE_2248	88	chr02	35937250	5e-31	94	83	88	1	88	24322090	24322177	0
NODE_2311	95	chr02	35937250	4e-13	98	41	42	1	42	35932542	35932501	0
NODE_2428	72	chr02	35937250	1e-15	100	42	42	3	44	34833148	34833107	0
NODE_2528	1035	chr02	35937250	5e-37	81	275	340	696	1035	24317605	24317944	0
NODE_2815	120	chr02	35937250	1e-13	89	63	71	6	76	24330813	24330883	0
NODE_3211	474	chr02	35937250	2e-50	92	143	156	5	160	24381522	24381674	0
NODE_3366	433	chr02	35937250	7e-68	93	169	181	253	433	19412856	19412679	0
NODE_3422	57	chr02	35937250	1e-11	97	38	39	1	39	15315005	15314967	0
NODE_3426	77	chr02	35937250	1e-15	96	48	50	2	51	24287198	24287149	0
NODE_3540	57	chr02	35937250	4e-15	94	50	53	1	53	24378244	24378296	0
NODE_4009	81	chr02	35937250	7e-30	96	75	78	4	81	24375706	24375629	0
NODE_4060	412	chr02	35937250	1e-63	93	164	177	1	174	24568268	24568438	0
NODE_4239	116	chr02	35937250	2e-40	92	115	125	1	116	24510458	24510582	0
NODE_4537	776	chr02	35937250	6e-79	89	238	268	300	540	19421588	19421321	0
NODE_4800	94	chr02	35937250	1e-44	100	91	91	1	91	6851566	6851476	0
NODE_4806	88	chr02	35937250	3e-26	96	69	72	1	72	24321669	24321740	1
NODE_4854	824	chr02	35937250	3e-65	87	204	234	335	568	24282577	24282787	0
NODE_4911	118	chr02	35937250	2e-19	100	49	49	1	49	24286775	24286823	0
NODE_4922	473	chr02	35937250	4e-91	94	217	232	1	224	19419791	19420022	0
NODE_4927	102	chr02	35937250	2e-37	95	94	99	1	99	19411970	19411872	0
NODE_5126	88	chr02	35937250	1e-25	91	80	88	1	88	24698442	24698521	0
NODE_5217	57	chr02	35937250	5e-11	90	54	60	1	57	19420551	19420610	0
NODE_5551	545	chr02	35937250	5e-51	85	201	237	1	222	24375127	24374895	0
NODE_5663	87	chr02	35937250	3e-26	100	60	60	1	60	24281329	24281388	0
NODE_5724	621	chr02	35937250	3e-65	92	169	183	330	512	24380623	24380441	20
NODE_6080	119	chr02	35937250	6e-13	96	44	46	38	83	11377315	11377360	0
NODE_6236	57	chr02	35937250	2e-13	92	55	60	1	57	19420551	19420610	0
NODE_6354	495	chr02	35937250	2e-37	98	86	88	2	89	24281553	24281466	0
NODE_6374	123	chr02	35937250	5e-44	93	114	122	1	122	11548290	11548411	0
NODE_6520	106	chr02	35937250	2e-12	92	49	53	1	53	32189329	32189277	0
NODE_6908	153	chr02	35937250	3e-55	93	143	154	1	150	24343941	24343788	0
NODE_6921	57	chr02	35937250	4e-15	96	47	49	1	49	13629139	13629091	49
NODE_7007	88	chr02	35937250	2e-24	100	57	57	1	57	3225124	3225068	0
NODE_7138	410	chr02	35937250	6e-19	100	49	49	362	410	22498598	22498646	0
NODE_7153	460	chr02	35937250	4e-14	88	68	77	42	118	24387294	24387370	77
NODE_7202	125	chr02	35937250	2e-13	100	39	39	1	39	26313504	26313466	0
NODE_7211	96	chr02	35937250	4e-13	89	59	66	2	67	33811721	33811656	0
NODE_7326	2885	chr02	35937250	5e-98	89	285	321	1676	1993	19407863	19407553	0
NODE_7398	57	chr02	35937250	5e-11	93	43	46	12	57	24378368	24378323	0
NODE_7406	98	chr02	35937250	3e-17	90	66	73	25	97	2486763	2486835	0
NODE_1320	117	chr03	36413819	3e-30	93	84	90	1	84	14981665	14981576	0
NODE_1641	101	chr03	36413819	2e-27	100	62	62	40	101	15008460	15008399	0
NODE_2134	108	chr03	36413819	3e-36	98	83	85	1	85	31170125	31170041	0
NODE_2185	59	chr03	36413819	6e-11	97	37	38	22	59	16549308	16549345	0
NODE_2319	130	chr03	36413819	2e-50	92	130	142	1	130	1448655	1448514	0
NODE_2670	109	chr03	36413819	7e-40	100	83	83	1	83	1456442	1456360	0
NODE_2868	99	chr03	36413819	3e-39	100	82	82	18	99	1278138	1278057	0
NODE_3307	129	chr03	36413819	9e-40	99	90	91	1	91	31123426	31123515	0
NODE_3347	417	chr03	36413819	3e-42	94	109	116	1	116	21766110	21766225	0
NODE_3742	107	chr03	36413819	2e-34	95	93	98	11	107	31170664	31170761	0
NODE_3886	466	chr03	36413819	3e-24	90	77	86	381	466	16478283	16478198	0
NODE_4686	91	chr03	36413819	3e-14	100	40	40	1	40	16127363	16127324	0
NODE_4884	1508	chr03	36413819	3e-48	85	217	254	1072	1321	15093371	15093127	0
NODE_5455	86	chr03	36413819	7e-30	95	82	86	1	86	10484226	10484310	0
NODE_5512	739	chr03	36413819	1e-33	100	74	74	1	74	16465156	16465229	0
NODE_5715	124	chr03	36413819	1e-41	100	86	86	1	86	16451205	16451290	0
NODE_5853	144	chr03	36413819	2e-53	96	129	134	1	133	31079869	31080001	0
NODE_6878	395	chr03	36413819	2e-22	92	76	83	1	83	16550124	16550042	0
NODE_7229	88	chr03	36413819	3e-17	100	45	45	1	45	16127285	16127329	0
NODE_7610	94	chr03	36413819	1e-34	96	86	90	1	90	10484459	10484370	0
NODE_7684	87	chr03	36413819	1e-13	94	48	51	1	51	26076347	26076297	0
NODE_7913	89	chr03	36413819	1e-43	100	89	89	1	89	15227695	15227783	0
NODE_8002	438	chr03	36413819	2e-37	89	127	143	1	133	1431554	1431413	0
NODE_8039	87	chr03	36413819	3e-35	97	84	87	1	87	16363886	16363800	0
NODE_795	57	chr04	35502694	9e-13	91	52	57	1	57	17764697	17764753	0
NODE_796	101	chr04	35502694	3e-14	94	49	52	2	53	17764727	17764778	11
NODE_827	92	chr04	35502694	1e-31	94	84	89	4	92	3614869	3614781	0
NODE_910	783	chr04	35502694	2e-94	84	466	557	47	584	6972564	6972023	542
NODE_1284	109	chr04	35502694	4e-38	94	101	108	2	109	17765575	17765682	0
NODE_1436	77	chr04	35502694	6e-24	94	68	72	6	77	17846400	17846329	0
NODE_1504	69	chr04	35502694	1e-24	96	66	69	1	69	7199880	7199812	0
NODE_1505	69	chr04	35502694	5e-15	90	62	69	1	69	7199839	7199771	0
NODE_1615	412	chr04	35502694	6e-25	100	59	59	1	59	17883827	17883769	0
NODE_1696	1885	chr04	35502694	9e-40	100	85	85	1	85	32764034	32763950	0
NODE_1707	453	chr04	35502694	4e-45	91	130	143	1	136	6957709	6957851	0
NODE_1743	120	chr04	35502694	2e-43	96	110	115	1	111	17831029	17830915	0
NODE_1773	146	chr04	35502694	3e-58	95	138	146	1	146	17882243	17882388	0
NODE_1971	153	chr04	35502694	3e-18	95	60	63	1	62	17728780	17728718	0
NODE_1976	99	chr04	35502694	9e-27	89	88	99	1	99	4216102	4216015	0
NODE_2032	575	chr04	35502694	4e-39	100	83	83	493	575	32727018	32727100	0
NODE_2033	760	chr04	35502694	2e-63	95	155	164	1	164	6926070	6925908	0
NODE_2062	425	chr04	35502694	5e-35	99	83	84	1	84	25389206	25389288	0
NODE_2204	1750	chr04	35502694	1e-174	90	442	491	697	1184	947555	948027	0
NODE_2318	127	chr04	35502694	6e-44	92	117	127	1	127	3613164	3613046	0
NODE_2397	429	chr04	35502694	9e-46	94	119	126	1	126	32085086	32085210	0
NODE_2463	464	chr04	35502694	4e-42	95	106	112	353	464	3707260	3707149	0
NODE_2512	102	chr04	35502694	3e-14	100	40	40	1	40	31026818	31026857	0
NODE_2524	402	chr04	35502694	4e-17	96	52	54	349	402	32088792	32088845	0
NODE_2529	109	chr04	35502694	2e-31	90	98	109	1	109	3572882	3572981	0
NODE_2560	858	chr04	35502694	1e-67	95	158	167	608	774	926199	926365	0
NODE_2902	97	chr04	35502694	9e-36	95	96	101	1	97	3684508	3684607	0
NODE_2956	1011	chr04	35502694	2e-42	100	89	89	923	1011	6917911	6917823	0
NODE_2964	99	chr04	35502694	1e-35	97	85	88	1	88	3784316	3784229	0
NODE_3128	423	chr04	35502694	7e-34	96	86	90	334	423	3637891	3637802	0
NODE_3164	100	chr04	35502694	4e-38	98	90	92	1	91	3637164	3637255	0
NODE_3250	69	chr04	35502694	5e-15	90	62	69	1	69	17888419	17888351	0
NODE_3354	601	chr04	35502694	3e-49	97	128	132	473	601	32736171	32736041	0
NODE_3453	101	chr04	35502694	2e-37	98	85	87	1	87	941799	941713	0
NODE_3463	680	chr04	35502694	2e-16	98	48	49	368	416	7199902	7199854	0
NODE_3498	3070	chr04	35502694	2e-23	100	58	58	3013	3070	18459031	18458974	0
NODE_3625	92	chr04	35502694	6e-40	100	83	83	1	83	3632595	3632677	0
NODE_3776	92	chr04	35502694	5e-31	93	86	92	1	92	3700694	3700603	0
NODE_3821	718	chr04	35502694	3e-37	95	103	108	328	435	32158092	32157987	0
NODE_3824	1393	chr04	35502694	5e-44	100	92	92	1	92	20259226	20259317	0
NODE_3862	736	chr04	35502694	1e-21	98	57	58	644	701	33441195	33441252	0
NODE_3883	1119	chr04	35502694	5e-74	86	257	298	317	614	3738920	3738623	0
NODE_4097	189	chr04	35502694	6e-17	87	84	97	3	99	18116518	18116422	0
NODE_4149	96	chr04	35502694	8e-21	85	92	108	1	96	17925275	17925382	108
NODE_4237	139	chr04	35502694	2e-41	89	124	139	1	139	3614349	3614211	0
NODE_4298	93	chr04	35502694	1e-16	98	47	48	46	93	17812725	17812772	0
NODE_4431	62	chr04	35502694	3e-16	93	55	59	4	62	17888585	17888643	0
NODE_4458	92	chr04	35502694	5e-28	91	89	98	1	92	17813652	17813555	0
NODE_4474	102	chr04	35502694	1e-38	94	100	106	1	102	3707738	3707843	0
NODE_4483	410	chr04	35502694	8e-40	100	84	84	1	84	19009748	19009831	0
NODE_4487	435	chr04	35502694	1e-60	89	175	196	1	179	32147742	32147547	0
NODE_4517	688	chr04	35502694	9e-44	91	127	139	321	459	2489802	2489664	0
NODE_4612	92	chr04	35502694	5e-31	93	86	92	1	92	17907052	17906961	0
NODE_4687	101	chr04	35502694	3e-14	100	40	40	62	101	15488702	15488663	40
NODE_4725	87	chr04	35502694	2e-30	100	67	67	5	71	2508448	2508514	0
NODE_4755	484	chr04	35502694	2e-62	95	141	148	337	484	7914494	7914634	0
NODE_4781	470	chr04	35502694	4e-48	94	122	130	341	470	944861	944732	0
NODE_4785	136	chr04	35502694	4e-36	98	83	85	1	85	4131290	4131206	0
NODE_4797	93	chr04	35502694	9e-36	97	85	88	1	88	6953383	6953296	0
NODE_4835	100	chr04	35502694	1e-13	98	42	43	3	45	17839822	17839864	0
NODE_4997	834	chr04	35502694	3e-41	89	127	142	1	142	3639981	3640107	0
NODE_5123	131	chr04	35502694	4e-14	100	40	40	1	40	17882858	17882897	28
NODE_5191	431	chr04	35502694	4e-29	99	69	70	51	120	3581207	3581138	0
NODE_5195	462	chr04	35502694	1e-51	93	137	148	1	148	3823229	3823376	0
NODE_5200	512	chr04	35502694	6e-38	98	87	89	3	91	945856	945944	0
NODE_5212	436	chr04	35502694	2e-28	99	72	73	364	436	25865730	25865801	0
NODE_5270	420	chr04	35502694	1e-32	95	87	92	1	92	3570678	3570769	0
NODE_5299	106	chr04	35502694	4e-35	100	75	75	1	75	32040625	32040699	0
NODE_5329	98	chr04	35502694	4e-44	98	96	98	1	98	952569	952472	0
NODE_5330	124	chr04	35502694	9e-49	95	118	124	1	124	32146339	32146219	0
NODE_5352	98	chr04	35502694	9e-33	94	92	98	1	98	17831017	17831112	0
NODE_5381	481	chr04	35502694	6e-41	100	86	86	396	481	19581381	19581466	0
NODE_5395	804	chr04	35502694	9e-29	97	72	74	731	804	32091841	32091768	0
NODE_5416	93	chr04	35502694	5e-34	95	88	93	1	93	923659	923567	0
NODE_5417	57	chr04	35502694	6e-20	96	55	57	1	57	7199561	7199617	0
NODE_5441	138	chr04	35502694	6e-44	97	107	110	16	124	17873581	17873473	0
NODE_5464	115	chr04	35502694	8e-12	90	54	60	56	115	6953580	6953521	0
NODE_5481	826	chr04	35502694	2e-72	91	199	219	358	576	3683478	3683260	0
NODE_5595	95	chr04	35502694	5e-28	100	63	63	13	75	29518575	29518513	0
NODE_5624	439	chr04	35502694	6e-47	92	123	133	1	125	3846139	3846007	0
NODE_5653	57	chr04	35502694	1e-17	95	54	57	1	57	7199561	7199617	0
NODE_5732	723	chr04	35502694	1e-61	91	172	189	302	490	3579502	3579690	0
NODE_5772	91	chr04	35502694	1e-44	100	91	91	1	91	25261985	25261895	0
NODE_5890	1280	chr04	35502694	2e-77	94	193	205	345	546	7919139	7919340	0
NODE_5912	418	chr04	35502694	7e-34	95	89	94	1	94	3646805	3646712	0
NODE_5996	89	chr04	35502694	8e-33	95	83	87	3	89	3611991	3611905	0
NODE_6053	95	chr04	35502694	4e-35	95	90	95	1	95	32078252	32078158	0
NODE_6112	103	chr04	35502694	9e-30	96	79	82	1	82	32156185	32156105	0
NODE_6134	124	chr04	35502694	8e-40	98	89	91	1	91	3847312	3847402	0
NODE_6377	86	chr04	35502694	2e-30	94	84	89	1	86	3786126	3786214	0
NODE_6381	203	chr04	35502694	1e-39	96	106	110	98	203	33818256	33818365	0
NODE_6385	107	chr04	35502694	2e-34	97	83	86	22	107	15490488	15490573	0
NODE_6480	87	chr04	35502694	4e-25	96	70	73	3	75	17906284	17906214	0
NODE_6518	432	chr04	35502694	3e-36	92	109	118	317	432	17728299	17728412	0
NODE_6525	118	chr04	35502694	2e-31	97	75	77	42	118	20635251	20635327	0
NODE_6595	522	chr04	35502694	5e-63	89	189	213	1	213	6968194	6967991	0
NODE_6655	104	chr04	35502694	2e-33	96	92	96	10	104	17843520	17843426	0
NODE_6711	425	chr04	35502694	8e-40	100	84	84	1	84	2509184	2509101	0
NODE_6712	121	chr04	35502694	1e-44	96	107	111	11	121	17934056	17933947	0
NODE_6735	427	chr04	35502694	5e-38	98	87	89	1	89	17868131	17868043	0
NODE_6738	94	chr04	35502694	1e-37	100	79	79	1	79	1764627	1764705	0
NODE_6800	4071	chr04	35502694	1e-178	90	471	523	2039	2553	4243118	4243640	0
NODE_6850	86	chr04	35502694	1e-22	90	84	93	1	86	32155440	32155348	0
NODE_6883	96	chr04	35502694	2e-33	94	90	96	1	96	30891030	30890935	0
NODE_6920	102	chr04	35502694	9e-27	90	92	102	1	102	2438979	2439078	0
NODE_6997	93	chr04	35502694	3e-32	95	89	94	1	93	6950352	6950445	0
NODE_7028	114	chr04	35502694	7e-31	96	77	80	29	108	4255847	4255926	0
NODE_7247	87	chr04	35502694	4e-16	84	86	102	1	87	17876025	17876126	0
NODE_7248	87	chr04	35502694	2e-39	99	85	86	1	86	16301687	16301602	0
NODE_7251	419	chr04	35502694	5e-38	100	81	81	1	81	14826494	14826574	0
NODE_7430	89	chr04	35502694	5e-25	98	61	62	1	62	3631061	3631000	0
NODE_7468	425	chr04	35502694	1e-41	100	87	87	1	87	29743293	29743379	0
NODE_7545	104	chr04	35502694	2e-27	89	99	111	1	104	3632354	3632246	0
NODE_7597	107	chr04	35502694	2e-37	98	85	87	1	87	17831265	17831351	0
NODE_7781	89	chr04	35502694	4e-13	94	47	50	40	89	17841061	17841012	0
NODE_717	712	chr05	29958434	1e-67	90	176	196	517	712	3108415	3108240	0
NODE_918	331	chr05	29958434	9e-30	85	167	197	137	331	4370359	4370547	0
NODE_1041	1745	chr05	29958434	9e-43	100	90	90	1656	1745	21552064	21552153	0
NODE_1146	2177	chr05	29958434	2e-31	87	131	151	1446	1596	14157417	14157567	0
NODE_1974	141	chr05	29958434	2e-16	86	83	96	32	127	288826	288731	0
NODE_2232	74	chr05	29958434	8e-11	100	34	34	41	74	22164591	22164624	0
NODE_2561	338	chr05	29958434	6e-31	84	158	188	14	192	4369420	4369233	0
NODE_2580	57	chr05	29958434	4e-21	98	54	55	3	57	14254527	14254473	0
NODE_3343	57	chr05	29958434	1e-18	96	53	55	1	55	14254473	14254527	0
NODE_4351	5904	chr05	29958434	6e-22	96	65	68	3504	3571	290487	290420	0
NODE_4641	125	chr05	29958434	5e-29	99	68	69	1	69	27483194	27483126	0
NODE_5053	103	chr05	29958434	1e-28	99	67	68	1	68	7879771	7879704	0
NODE_5543	86	chr05	29958434	2e-30	100	67	67	20	86	5292752	5292818	0
NODE_5625	439	chr05	29958434	1e-32	94	90	96	5	100	27358270	27358175	0
NODE_6208	115	chr05	29958434	1e-26	98	64	65	16	80	128354	128290	0
NODE_6436	97	chr05	29958434	3e-48	100	97	97	1	97	8572519	8572615	0
NODE_7135	97	chr05	29958434	4e-13	98	41	42	56	97	11225659	11225618	36
NODE_7269	94	chr05	29958434	5e-28	100	63	63	1	63	8018582	8018644	0
NODE_2156	148	chr06	31248787	2e-22	98	57	58	1	58	11451546	11451489	0
NODE_3531	76	chr06	31248787	1e-15	96	48	50	22	71	22525716	22525765	0
NODE_5317	414	chr06	31248787	4e-26	97	67	69	1	69	1550749	1550681	0
NODE_6243	619	chr06	31248787	5e-42	100	88	88	532	619	3295453	3295540	0
NODE_6470	138	chr06	31248787	3e-12	85	79	93	3	95	7424202	7424294	0
NODE_6501	97	chr06	31248787	1e-34	100	74	74	1	74	1552969	1553042	0
NODE_6924	92	chr06	31248787	9e-36	96	88	92	1	92	2118963	2119054	0
NODE_18	90	chr07	29697621	2e-30	96	78	81	1	81	24484734	24484657	0
NODE_650	99	chr07	29697621	2e-30	97	77	79	1	79	20809357	20809280	0
NODE_686	498	chr07	29697621	8e-59	92	154	167	1	167	24493285	24493445	0
NODE_774	129	chr07	29697621	2e-13	100	39	39	91	129	3156458	3156420	0
NODE_811	434	chr07	29697621	4e-14	98	44	45	80	124	22360187	22360143	0
NODE_1075	106	chr07	29697621	2e-37	100	79	79	1	79	23098171	23098249	0
NODE_1402	100	chr07	29697621	1e-31	92	92	100	1	100	13082926	13083019	0
NODE_1408	1516	chr07	29697621	9e-55	82	386	473	449	912	3398443	3398904	0
NODE_1503	128	chr07	29697621	1e-29	100	66	66	1	66	10181700	10181765	0
NODE_1660	119	chr07	29697621	2e-40	93	113	121	4	119	1695282	1695402	0
NODE_1701	58	chr07	29697621	9e-13	93	52	56	2	57	1451541	1451488	0
NODE_1787	89	chr07	29697621	6e-15	88	73	83	1	80	24470807	24470725	0
NODE_2090	475	chr07	29697621	9e-43	94	121	129	348	475	24496824	24496951	0
NODE_2094	118	chr07	29697621	1e-32	99	74	75	1	75	24403275	24403349	0
NODE_2284	755	chr07	29697621	3e-47	94	121	129	1	129	20809475	20809347	0
NODE_2324	928	chr07	29697621	1e-121	93	288	309	334	640	20824176	20824480	0
NODE_2350	1381	chr07	29697621	1e-62	91	165	181	1201	1381	25192866	25193035	0
NODE_2438	428	chr07	29697621	3e-30	100	68	68	1	68	1567747	1567814	0
NODE_2634	435	chr07	29697621	5e-35	88	114	129	1	129	24459166	24459050	0
NODE_2658	136	chr07	29697621	6e-38	94	101	108	28	135	20811477	20811584	0
NODE_2744	75	chr07	29697621	4e-28	96	72	75	1	75	22342169	22342243	0
NODE_2803	166	chr07	29697621	7e-41	99	88	89	1	89	3174110	3174022	0
NODE_2943	98	chr07	29697621	6e-34	100	73	73	1	73	24303642	24303570	0
NODE_3161	438	chr07	29697621	3e-39	98	89	91	2	92	22428600	22428690	0
NODE_3174	913	chr07	29697621	1e-71	94	171	182	276	457	1635594	1635775	0
NODE_3370	1323	chr07	29697621	1e-93	86	364	425	910	1311	24514507	24514094	414
NODE_3373	846	chr07	29697621	2e-69	91	193	213	634	846	24492311	24492110	0
NODE_3434	733	chr07	29697621	3e-74	94	175	187	1	179	20775916	20776102	0
NODE_3546	92	chr07	29697621	6e-43	100	88	88	1	88	20810003	20809916	0
NODE_3641	68	chr07	29697621	4e-31	100	68	68	1	68	1454200	1454267	0
NODE_3678	413	chr07	29697621	1e-32	95	84	88	1	88	24403139	24403052	0
NODE_3755	544	chr07	29697621	2e-47	95	115	121	1	121	24473908	24473788	0
NODE_3810	111	chr07	29697621	1e-44	95	106	111	1	111	24564535	24564425	0
NODE_3872	554	chr07	29697621	2e-38	88	150	170	389	554	20790726	20790565	0
NODE_3951	432	chr07	29697621	5e-69	95	160	169	264	432	24484301	24484469	0
NODE_4066	107	chr07	29697621	1e-38	94	103	110	2	107	22898002	22897893	0
NODE_4098	3569	chr07	29697621	1e-86	80	644	808	1567	2374	24469143	24468378	709
NODE_4262	61	chr07	29697621	4e-15	93	57	61	1	60	20870463	20870523	61
NODE_4296	406	chr07	29697621	2e-22	98	58	59	1	59	24530265	24530323	0
NODE_4465	1953	chr07	29697621	2e-62	86	214	250	1169	1418	20814505	20814264	0
NODE_4479	86	chr07	29697621	1e-22	98	57	58	4	61	20814587	20814530	0
NODE_4509	102	chr07	29697621	2e-27	95	78	82	1	81	20873831	20873912	0
NODE_4617	70	chr07	29697621	3e-22	95	62	65	6	70	24470807	24470743	0
NODE_4639	91	chr07	29697621	1e-25	100	59	59	33	91	1689688	1689630	0
NODE_4682	468	chr07	29697621	2e-46	93	122	131	2	132	26739504	26739374	0
NODE_4690	430	chr07	29697621	8e-37	100	79	79	1	79	22299650	22299572	0
NODE_4694	419	chr07	29697621	3e-33	95	88	93	1	93	5481800	5481708	0
NODE_4726	113	chr07	29697621	7e-40	95	104	110	1	110	24494587	24494694	0
NODE_4887	123	chr07	29697621	9e-49	95	119	125	1	123	24559146	24559270	0
NODE_4905	110	chr07	29697621	4e-32	90	107	119	1	110	24559136	24559018	0
NODE_4906	434	chr07	29697621	6e-56	94	135	143	1	143	24558383	24558525	0
NODE_4932	92	chr07	29697621	2e-33	99	79	80	13	92	20787028	20786950	0
NODE_4950	107	chr07	29697621	9e-27	88	99	112	1	106	24513540	24513651	0
NODE_5001	151	chr07	29697621	6e-26	96	69	72	18	89	24525329	24525400	0
NODE_5122	488	chr07	29697621	4e-39	99	86	87	402	488	5214800	5214886	0
NODE_5181	2136	chr07	29697621	2e-65	90	198	221	1274	1493	24476062	24475850	0
NODE_5250	411	chr07	29697621	4e-32	100	71	71	41	111	23169087	23169157	0
NODE_5259	442	chr07	29697621	1e-44	93	125	134	313	442	24561391	24561524	0
NODE_5286	2555	chr07	29697621	1e-130	89	401	453	1529	1980	20811416	20811847	0
NODE_5374	99	chr07	29697621	2e-30	99	74	75	1	75	4567619	4567546	0
NODE_5472	472	chr07	29697621	1e-41	93	118	127	348	472	24472606	24472728	0
NODE_5530	105	chr07	29697621	1e-38	100	81	81	1	81	4618647	4618567	0
NODE_5559	401	chr07	29697621	4e-23	100	56	56	1	56	20709720	20709665	0
NODE_5567	466	chr07	29697621	6e-44	100	91	91	376	466	23159869	23159779	0
NODE_5592	989	chr07	29697621	4e-65	89	182	205	485	689	20816186	20815982	0
NODE_5616	113	chr07	29697621	2e-43	95	107	113	1	113	20875446	20875334	0
NODE_5696	100	chr07	29697621	1e-35	100	76	76	25	100	24472592	24472517	0
NODE_5719	426	chr07	29697621	5e-44	91	127	140	1	132	24502235	24502096	0
NODE_5767	429	chr07	29697621	2e-15	92	58	63	367	429	5463568	5463506	0
NODE_5802	99	chr07	29697621	5e-25	97	67	69	1	67	24505950	24506018	0
NODE_5894	402	chr07	29697621	6e-19	92	66	72	16	87	22824586	22824521	0
NODE_5922	423	chr07	29697621	2e-18	83	95	114	1	109	25194496	25194383	0
NODE_5931	98	chr07	29697621	4e-32	95	93	98	1	98	24516308	24516213	0
NODE_5940	86	chr07	29697621	2e-27	93	80	86	1	86	20875238	20875323	0
NODE_6001	99	chr07	29697621	6e-31	93	86	92	5	96	24559627	24559536	0
NODE_6172	87	chr07	29697621	3e-35	97	84	87	1	87	24491024	24490938	0
NODE_6255	111	chr07	29697621	3e-17	100	45	45	52	96	4728806	4728762	0
NODE_6287	90	chr07	29697621	1e-13	93	51	55	34	88	25195298	25195352	0
NODE_6428	86	chr07	29697621	4e-25	92	79	86	1	86	24536594	24536509	0
NODE_6444	452	chr07	29697621	9e-40	90	133	148	1	142	1695145	1695292	0
NODE_6453	516	chr07	29697621	4e-70	94	177	189	1	186	24513346	24513533	0
NODE_6512	88	chr07	29697621	1e-31	97	75	77	12	88	24532316	24532240	0
NODE_6521	422	chr07	29697621	7e-34	93	96	103	1	103	24502925	24503023	0
NODE_6531	105	chr07	29697621	1e-38	94	99	105	1	105	24512560	24512664	0
NODE_6642	94	chr07	29697621	6e-34	95	89	94	1	94	1501026	1501115	0
NODE_6739	89	chr07	29697621	6e-15	100	41	41	49	89	24536389	24536429	0
NODE_6811	110	chr07	29697621	7e-37	98	84	86	1	86	1696666	1696581	0
NODE_6936	96	chr07	29697621	1e-25	96	72	75	1	75	23165216	23165143	0
NODE_7040	438	chr07	29697621	2e-31	100	70	70	369	438	20918297	20918366	0
NODE_7045	1282	chr07	29697621	1e-109	88	340	385	1	379	20825396	20825769	0
NODE_7071	94	chr07	29697621	2e-33	95	87	92	3	94	1688667	1688758	0
NODE_7132	98	chr07	29697621	4e-32	97	83	86	1	85	24503282	24503367	0
NODE_7246	420	chr07	29697621	4e-23	98	59	60	361	420	25127873	25127932	0
NODE_7276	95	chr07	29697621	5e-28	100	63	63	1	63	23085512	23085574	0
NODE_7302	101	chr07	29697621	4e-35	98	81	83	5	87	20779971	20779889	0
NODE_7408	104	chr07	29697621	2e-33	92	96	104	1	104	26739259	26739156	0
NODE_7522	96	chr07	29697621	4e-35	96	90	94	3	96	24496821	24496730	0
NODE_7548	97	chr07	29697621	4e-44	100	90	90	1	90	24496605	24496694	0
NODE_7618	94	chr07	29697621	5e-25	100	58	58	1	58	24346941	24346998	0
NODE_7654	89	chr07	29697621	2e-15	85	80	94	1	85	24491739	24491832	0
NODE_7851	89	chr07	29697621	6e-12	92	48	52	38	89	24513260	24513209	0
NODE_1384	111	chr08	28443022	3e-36	97	86	89	19	107	1542783	1542871	0
NODE_1385	125	chr08	28443022	2e-40	91	118	129	1	125	1543176	1543048	0
NODE_1565	89	chr08	28443022	8e-33	100	71	71	1	71	20601115	20601045	0
NODE_1619	99	chr08	28443022	2e-40	100	84	84	1	84	15021592	15021675	0
NODE_1751	2563	chr08	28443022	2e-13	93	57	61	1760	1819	26182292	26182232	0
NODE_2116	477	chr08	28443022	6e-38	98	87	89	389	477	20232768	20232856	0
NODE_2695	89	chr08	28443022	5e-25	96	67	70	1	70	3240334	3240403	0
NODE_2747	111	chr08	28443022	4e-29	92	100	109	4	111	1542391	1542498	0
NODE_2955	837	chr08	28443022	2e-79	92	202	219	619	837	1554631	1554413	0
NODE_3097	135	chr08	28443022	1e-11	100	36	36	1	36	27472749	27472784	0
NODE_3274	428	chr08	28443022	2e-37	98	86	88	1	88	5378778	5378691	0
NODE_3800	129	chr08	28443022	2e-31	96	78	81	49	129	15014814	15014894	0
NODE_3801	142	chr08	28443022	1e-48	92	131	142	1	142	15015156	15015015	0
NODE_4053	110	chr08	28443022	1e-29	100	66	66	1	66	8773804	8773739	0
NODE_4510	420	chr08	28443022	1e-23	97	63	65	356	420	14664771	14664707	0
NODE_4511	57	chr08	28443022	1e-17	95	54	57	1	57	3855149	3855205	0
NODE_5105	98	chr08	28443022	2e-33	100	72	72	1	72	8505457	8505386	0
NODE_5198	99	chr08	28443022	3e-11	87	62	71	6	76	15386307	15386377	0
NODE_5285	119	chr08	28443022	4e-17	85	84	99	21	119	1485651	1485556	0
NODE_5496	57	chr08	28443022	4e-15	94	50	53	5	57	6751419	6751367	0
NODE_5528	94	chr08	28443022	1e-22	89	73	82	1	82	1488855	1488936	0
NODE_5703	89	chr08	28443022	3e-26	91	86	95	1	89	15021300	15021394	0
NODE_6076	418	chr08	28443022	2e-31	95	82	86	333	418	10065631	10065546	0
NODE_6099	95	chr08	28443022	1e-19	93	68	73	23	95	25261533	25261462	0
NODE_6146	144	chr08	28443022	5e-14	93	52	56	54	109	8339705	8339650	0
NODE_6329	109	chr08	28443022	3e-42	100	87	87	1	87	1552229	1552315	0
NODE_6361	87	chr08	28443022	3e-23	91	79	87	1	87	27345871	27345785	0
NODE_6490	485	chr08	28443022	2e-19	94	62	66	1	66	17211333	17211398	0
NODE_6636	57	chr08	28443022	4e-15	94	50	53	5	57	6751419	6751367	0
NODE_6994	96	chr08	28443022	1e-37	98	85	87	1	87	10106444	10106530	0
NODE_7026	89	chr08	28443022	4e-16	95	52	55	1	55	20604136	20604190	0
NODE_7131	110	chr08	28443022	6e-28	99	66	67	44	110	15231491	15231425	0
NODE_7218	102	chr08	28443022	3e-39	95	97	102	1	102	15015307	15015206	0
NODE_7245	89	chr08	28443022	2e-27	100	62	62	1	62	5438860	5438799	0
NODE_7457	115	chr08	28443022	5e-41	99	88	89	1	89	15016870	15016782	0
NODE_7603	114	chr08	28443022	2e-31	97	75	77	1	77	9979980	9980056	0
NODE_1262	57	chr09	23012720	1e-24	100	57	57	1	57	2265	2209	57
NODE_1323	291	chr09	23012720	2e-11	100	36	36	1	36	19469508	19469543	0
NODE_1517	87	chr09	23012720	2e-42	100	87	87	1	87	7014	7100	87
NODE_1614	108	chr09	23012720	7e-40	100	83	83	1	83	15854469	15854387	0
NODE_6676	412	chr09	23012720	3e-39	99	86	87	1	87	18690438	18690352	0
NODE_2962	433	chr10	23207287	1e-20	97	58	60	1	60	18621155	18621096	0
NODE_2976	57	chr10	23207287	4e-15	93	53	57	1	57	8108156	8108100	0
NODE_3263	941	chr10	23207287	3e-53	94	131	139	803	941	2101941	2101803	0
NODE_3416	444	chr10	23207287	1e-41	91	116	127	1	118	10305204	10305078	0
NODE_3860	95	chr10	23207287	4e-16	87	83	95	1	95	3697695	3697783	0
NODE_4132	103	chr10	23207287	2e-37	94	97	103	1	103	2097839	2097737	0
NODE_4332	462	chr10	23207287	2e-34	97	88	91	1	91	2105983	2106072	0
NODE_4658	562	chr10	23207287	4e-42	100	88	88	1	88	13042177	13042090	0
NODE_5378	1705	chr10	23207287	4e-60	93	166	179	517	693	2086646	2086824	60
NODE_5651	90	chr10	23207287	8e-27	98	64	65	1	65	6421452	6421516	0
NODE_5688	1246	chr10	23207287	2e-12	93	51	55	530	584	20660130	20660184	0
NODE_5863	454	chr10	23207287	3e-24	100	58	58	1	58	4710621	4710564	0
NODE_6070	124	chr10	23207287	1e-47	94	117	124	1	124	2110558	2110435	0
NODE_6195	431	chr10	23207287	3e-30	90	93	103	1	93	21250527	21250425	0
NODE_6403	98	chr10	23207287	1e-38	97	90	93	6	98	2098105	2098013	0
NODE_6517	458	chr10	23207287	7e-56	89	175	197	279	458	2085809	2086005	0
NODE_6572	93	chr10	23207287	6e-40	100	83	83	1	83	21168066	21168148	0
NODE_6659	99	chr10	23207287	7e-12	95	42	44	54	97	4339879	4339836	0
NODE_6953	89	chr10	23207287	1e-22	100	54	54	36	89	7685369	7685422	0
NODE_7228	108	chr10	23207287	3e-20	97	56	58	51	108	2087468	2087525	0
NODE_7569	90	chr10	23207287	2e-42	100	87	87	2	88	14891005	14891091	0
NODE_7902	415	chr10	23207287	3e-11	94	45	48	1	48	2757103	2757056	48
NODE_649	66	chr11	29021106	2e-20	94	62	66	1	66	28451420	28451485	0
NODE_653	196	chr11	29021106	1e-27	90	93	103	94	196	28451383	28451485	0
NODE_654	155	chr11	29021106	7e-38	88	138	156	1	155	28451755	28451600	0
NODE_738	138	chr11	29021106	1e-20	85	105	123	16	138	28357402	28357280	9
NODE_739	80	chr11	29021106	2e-21	91	73	80	1	80	28436359	28436438	0
NODE_787	215	chr11	29021106	1e-55	94	148	158	1	157	27282284	27282128	0
NODE_935	556	chr11	29021106	7e-41	100	86	86	471	556	17822521	17822606	0
NODE_973	66	chr11	29021106	5e-30	100	66	66	1	66	12115549	12115614	0
NODE_980	72	chr11	29021106	2e-17	92	60	65	8	72	27840450	27840386	16
NODE_1061	102	chr11	29021106	1e-32	93	92	99	1	99	27282477	27282575	0
NODE_1083	70	chr11	29021106	3e-25	96	67	70	1	70	27271113	27271044	0
NODE_1096	1442	chr11	29021106	5e-13	91	62	68	313	379	7227536	7227603	0
NODE_1124	68	chr11	29021106	9e-29	100	64	64	2	65	27251525	27251588	0
NODE_1137	78	chr11	29021106	1e-22	92	72	78	1	78	28452392	28452469	0
NODE_1163	104	chr11	29021106	2e-33	92	96	104	1	104	27282572	27282675	0
NODE_1207	100	chr11	29021106	5e-25	98	65	66	1	66	22945102	22945166	0
NODE_1218	58	chr11	29021106	6e-14	93	51	55	4	58	23821921	23821867	0
NODE_1365	236	chr11	29021106	5e-15	86	81	94	1	94	28435619	28435526	0
NODE_1388	293	chr11	29021106	5e-34	94	98	104	3	105	28283312	28283412	101
NODE_1392	103	chr11	29021106	5e-19	94	61	65	43	103	7095239	7095175	0
NODE_1414	109	chr11	29021106	3e-14	83	90	109	1	109	6979572	6979468	0
NODE_1466	128	chr11	29021106	2e-47	94	120	128	1	128	25636500	25636373	0
NODE_1469	759	chr11	29021106	1e-39	100	84	84	42	125	28131428	28131345	0
NODE_1521	68	chr11	29021106	2e-20	94	62	66	3	68	28437666	28437731	0
NODE_1583	110	chr11	29021106	4e-20	89	80	90	1	90	28452469	28452380	0
NODE_1632	425	chr11	29021106	1e-44	100	92	92	334	425	23864311	23864402	0
NODE_1719	531	chr11	29021106	2e-96	93	242	261	1	254	28365194	28365447	0
NODE_1737	91	chr11	29021106	1e-37	97	88	91	1	91	27211862	27211772	0
NODE_1740	90	chr11	29021106	7e-15	87	77	89	1	89	28452560	28452648	0
NODE_1770	433	chr11	29021106	5e-32	89	109	122	1	121	23732764	23732884	0
NODE_1783	117	chr11	29021106	4e-26	86	101	117	1	117	28782253	28782149	0
NODE_1784	88	chr11	29021106	1e-37	99	82	83	1	83	28781938	28782020	0
NODE_1816	331	chr11	29021106	1e-41	90	144	160	61	213	23791709	23791864	0
NODE_1845	65	chr11	29021106	1e-12	89	58	65	1	65	28435734	28435798	0
NODE_1875	122	chr11	29021106	5e-44	93	114	122	1	122	28451626	28451505	0
NODE_1926	167	chr11	29021106	1e-36	89	126	142	26	167	28451485	28451626	0
NODE_1953	57	chr11	29021106	2e-13	98	41	42	1	42	12086862	12086821	18
NODE_1954	58	chr11	29021106	6e-23	98	57	58	1	58	12093492	12093549	58
NODE_1969	62	chr11	29021106	4e-18	94	58	62	1	62	28436377	28436438	0
NODE_2027	513	chr11	29021106	2e-41	92	117	127	8	134	969688	969562	0
NODE_2047	196	chr11	29021106	2e-29	88	114	130	67	196	28435896	28436025	0
NODE_2091	624	chr11	29021106	3e-40	100	85	85	540	624	22453155	22453071	0
NODE_2096	1711	chr11	29021106	2e-40	100	86	86	1625	1710	23733895	23733810	0
NODE_2198	58	chr11	29021106	2e-13	91	53	58	1	58	12183212	12183269	0
NODE_2220	138	chr11	29021106	9e-37	89	123	138	1	138	28451737	28451600	0
NODE_2222	123	chr11	29021106	1e-47	94	120	128	1	123	7072927	7072800	0
NODE_2269	464	chr11	29021106	4e-11	95	42	44	264	307	23747079	23747122	44
NODE_2330	109	chr11	29021106	2e-43	100	89	89	1	89	14336823	14336911	0
NODE_2343	145	chr11	29021106	2e-19	83	121	145	1	145	28436144	28436000	0
NODE_2349	461	chr11	29021106	3e-52	95	122	128	1	122	7193255	7193128	0
NODE_2367	779	chr11	29021106	0	88	583	662	129	779	24582189	24581542	144
NODE_2383	225	chr11	29021106	5e-55	87	196	225	1	225	28435771	28435995	0
NODE_2395	95	chr11	29021106	3e-17	93	62	67	3	66	23748163	23748097	0
NODE_2415	825	chr11	29021106	9e-32	93	94	101	382	482	27677023	27677120	0
NODE_2444	78	chr11	29021106	9e-20	91	70	77	1	77	24534634	24534558	77
NODE_2445	119	chr11	29021106	2e-18	87	83	95	11	105	24476944	24477038	0
NODE_2455	78	chr11	29021106	1e-15	88	69	78	1	78	28452910	28452987	0
NODE_2457	414	chr11	29021106	8e-40	99	87	88	5	92	23787611	23787698	0
NODE_2532	93	chr11	29021106	3e-29	100	65	65	1	65	27382610	27382546	0
NODE_2566	81	chr11	29021106	5e-12	89	57	64	1	64	28451447	28451384	0
NODE_2579	82	chr11	29021106	6e-12	98	39	40	43	82	12039730	12039769	40
NODE_2610	467	chr11	29021106	1e-45	93	118	127	1	119	23749961	23749835	0
NODE_2639	132	chr11	29021106	1e-48	95	126	133	1	132	6964515	6964645	0
NODE_2647	65	chr11	29021106	4e-15	98	44	45	1	45	12087903	12087947	0
NODE_2671	86	chr11	29021106	2e-21	91	73	80	7	86	18032538	18032459	0
NODE_2765	104	chr11	29021106	4e-38	94	98	104	1	104	28845063	28844965	0
NODE_2797	110	chr11	29021106	3e-36	99	80	81	1	81	7143299	7143219	0
NODE_2823	1263	chr11	29021106	5e-62	92	178	194	1075	1260	22473252	22473063	0
NODE_2858	204	chr11	29021106	5e-33	84	171	204	1	204	28451505	28451708	0
NODE_2882	98	chr11	29021106	1e-34	94	92	98	1	98	26292167	26292264	0
NODE_2904	87	chr11	29021106	2e-30	96	76	79	2	80	1020726	1020804	0
NODE_2919	187	chr11	29021106	2e-51	89	166	187	1	187	28436354	28436168	0
NODE_2929	78	chr11	29021106	2e-27	95	74	78	1	78	28452987	28452910	0
NODE_2952	857	chr11	29021106	1e-116	91	302	331	337	664	23727650	23727974	0
NODE_3012	475	chr11	29021106	2e-46	93	122	131	345	475	27992432	27992302	0
NODE_3013	124	chr11	29021106	2e-12	85	83	98	3	100	28436519	28436426	0
NODE_3042	91	chr11	29021106	8e-33	95	83	87	1	87	6689319	6689233	0
NODE_3051	68	chr11	29021106	8e-23	95	63	66	1	66	28437731	28437666	0
NODE_3077	123	chr11	29021106	5e-29	89	113	127	1	123	24364540	24364666	0
NODE_3078	90	chr11	29021106	3e-23	91	83	91	1	90	24364829	24364739	0
NODE_3146	506	chr11	29021106	3e-64	93	164	177	1	177	28436930	28436754	0
NODE_3166	105	chr11	29021106	1e-38	94	99	105	1	105	7018196	7018092	0
NODE_3222	467	chr11	29021106	3e-55	92	147	159	309	467	28012842	28012996	0
NODE_3242	740	chr11	29021106	4e-43	100	90	90	651	740	19708716	19708805	0
NODE_3281	93	chr11	29021106	3e-29	99	68	69	25	93	27997724	27997656	0
NODE_3301	443	chr11	29021106	1e-41	100	87	87	1	87	23462799	23462885	0
NODE_3329	104	chr11	29021106	3e-20	87	89	102	1	102	28436418	28436519	0
NODE_3351	173	chr11	29021106	1e-64	92	159	173	1	173	24451642	24451483	0
NODE_3356	78	chr11	29021106	6e-15	88	68	77	1	77	28451758	28451682	0
NODE_3384	1645	chr11	29021106	1e-44	89	134	150	5	154	28781226	28781089	1
NODE_3441	402	chr11	29021106	4e-20	93	66	71	332	402	7103241	7103311	0
NODE_3490	194	chr11	29021106	4e-43	99	92	93	1	93	23754492	23754400	0
NODE_3497	425	chr11	29021106	2e-34	100	75	75	351	425	27402990	27403064	0
NODE_3507	1005	chr11	29021106	1e-108	87	364	419	592	1005	27604807	27604404	0
NODE_3535	99	chr11	29021106	9e-33	95	86	91	1	91	6927734	6927644	0
NODE_3567	95	chr11	29021106	2e-30	99	70	71	1	71	17805765	17805695	0
NODE_3589	3318	chr11	29021106	2e-33	92	102	111	288	398	24134696	24134806	0
NODE_3603	92	chr11	29021106	3e-29	93	83	89	1	89	27271872	27271960	33
NODE_3664	727	chr11	29021106	3e-50	86	184	215	103	317	27220837	27221030	91
NODE_3666	102	chr11	29021106	2e-34	95	89	94	9	102	6920383	6920476	0
NODE_3696	58	chr11	29021106	6e-11	91	49	54	1	54	28436025	28435972	0
NODE_3713	94	chr11	29021106	1e-34	95	89	94	1	94	28813523	28813430	0
NODE_3734	96	chr11	29021106	2e-21	100	52	52	3	54	27388992	27388941	0
NODE_3777	804	chr11	29021106	1e-52	90	155	173	307	479	28784771	28784933	0
NODE_3783	63	chr11	29021106	1e-18	94	59	63	1	63	28451465	28451527	0
NODE_3787	407	chr11	29021106	1e-26	98	65	66	342	407	24171573	24171508	0
NODE_3798	741	chr11	29021106	5e-61	96	135	140	228	367	24188943	24188804	0
NODE_3799	101	chr11	29021106	1e-28	93	89	96	7	101	23783227	23783322	0
NODE_3923	870	chr11	29021106	5e-49	87	165	189	363	551	27998145	27998321	0
NODE_3945	615	chr11	29021106	8e-13	96	45	47	516	562	16926275	16926321	0
NODE_3947	834	chr11	29021106	2e-70	92	195	211	301	509	25664366	25664574	0
NODE_3953	71	chr11	29021106	1e-30	99	70	71	1	71	24183939	24183869	0
NODE_3961	90	chr11	29021106	2e-33	99	75	76	1	76	27716997	27717072	0
NODE_3962	606	chr11	29021106	8e-47	92	131	142	108	247	28092196	28092331	0
NODE_3963	480	chr11	29021106	9e-40	98	90	92	389	480	7017302	7017393	0
NODE_4004	1146	chr11	29021106	3e-72	95	170	179	627	801	20503538	20503714	0
NODE_4010	113	chr11	29021106	2e-34	100	74	74	1	74	27826686	27826759	0
NODE_4013	571	chr11	29021106	4e-61	87	230	265	319	568	28164624	28164360	2
NODE_4138	118	chr11	29021106	2e-28	100	64	64	1	64	28834135	28834072	0
NODE_4221	183	chr11	29021106	6e-51	89	159	178	1	178	23747639	23747811	0
NODE_4246	111	chr11	29021106	2e-31	95	88	93	20	111	7121328	7121420	0
NODE_4323	1863	chr11	29021106	1e-111	86	408	473	1383	1853	27281294	27281753	85
NODE_4374	125	chr11	29021106	9e-43	100	88	88	1	88	27722803	27722890	0
NODE_4397	1116	chr11	29021106	6e-46	92	131	143	974	1116	23707786	23707644	0
NODE_4411	110	chr11	29021106	8e-15	98	44	45	1	45	20321391	20321435	0
NODE_4422	833	chr11	29021106	7e-82	93	200	215	298	512	26197149	26196935	0
NODE_4435	65	chr11	29021106	3e-13	100	38	38	1	38	27841181	27841144	0
NODE_4489	426	chr11	29021106	1e-137	90	379	423	1	423	28435734	28436156	0
NODE_4490	76	chr11	29021106	2e-26	95	72	76	1	76	28452473	28452398	0
NODE_4515	433	chr11	29021106	5e-35	98	82	84	350	433	23909442	23909359	0
NODE_4551	105	chr11	29021106	5e-16	93	55	59	1	59	13148504	13148562	0
NODE_4603	90	chr11	29021106	2e-11	97	38	39	44	82	18654212	18654174	0
NODE_4613	60	chr11	29021106	3e-22	98	56	57	1	57	27844793	27844849	0
NODE_4650	392	chr11	29021106	2e-61	95	141	148	1	148	6934639	6934781	0
NODE_4670	440	chr11	29021106	2e-34	93	95	102	1	102	6889294	6889389	86
NODE_4724	385	chr11	29021106	3e-36	90	111	124	6	129	7158761	7158642	0
NODE_4733	58	chr11	29021106	4e-18	95	55	58	1	58	27282895	27282838	0
NODE_4764	103	chr11	29021106	4e-38	94	97	103	1	103	27773648	27773744	0
NODE_4770	932	chr11	29021106	1e-105	93	254	274	379	646	27118171	27118444	0
NODE_4811	68	chr11	29021106	2e-26	97	66	68	1	68	24183798	24183865	0
NODE_4827	1113	chr11	29021106	1e-59	96	134	139	761	895	24364020	24364158	0
NODE_4897	83	chr11	29021106	6e-21	90	75	83	1	83	5110023	5110105	0
NODE_4899	432	chr11	29021106	4e-11	84	84	100	333	432	6941279	6941378	0
NODE_4953	98	chr11	29021106	3e-20	88	80	91	4	94	1150059	1150147	0
NODE_4966	57	chr11	29021106	6e-20	96	55	57	1	57	27282504	27282448	0
NODE_4970	404	chr11	29021106	3e-61	95	145	153	1	149	24184770	24184922	0
NODE_4986	112	chr11	29021106	6e-25	87	98	113	1	112	24178079	24177967	0
NODE_4987	71	chr11	29021106	2e-11	97	38	39	11	49	24177707	24177745	0
NODE_5086	109	chr11	29021106	3e-45	96	105	109	1	109	23748413	23748517	0
NODE_5156	57	chr11	29021106	1e-17	95	54	57	1	57	27269858	27269802	57
NODE_5232	780	chr11	29021106	4e-43	100	90	90	1	90	27212149	27212060	0
NODE_5310	71	chr11	29021106	2e-11	95	40	42	30	71	12091562	12091603	0
NODE_5356	982	chr11	29021106	5e-77	89	227	254	287	530	7015152	7015399	0
NODE_5383	154	chr11	29021106	4e-42	99	90	91	64	154	28360944	28361034	0
NODE_5398	92	chr11	29021106	8e-33	94	90	96	1	92	23002880	23002785	0
NODE_5428	488	chr11	29021106	1e-51	93	131	141	344	484	7017965	7018097	0
NODE_5450	112	chr11	29021106	1e-35	92	103	112	1	112	27283956	27284067	0
NODE_5466	58	chr11	29021106	3e-25	100	58	58	1	58	27224388	27224331	7
NODE_5578	592	chr11	29021106	6e-26	100	61	61	268	328	27361635	27361695	0
NODE_5580	1076	chr11	29021106	1e-118	92	299	326	484	806	28437401	28437726	0
NODE_5596	106	chr11	29021106	2e-27	100	62	62	1	62	6891640	6891701	0
NODE_5602	109	chr11	29021106	7e-34	91	99	109	1	109	27740551	27740452	0
NODE_5612	1262	chr11	29021106	5e-56	89	168	188	835	1017	28808883	28809056	0
NODE_5657	107	chr11	29021106	4e-29	97	71	73	35	107	20435040	20434968	0
NODE_5911	121	chr11	29021106	2e-43	93	113	121	1	121	28094024	28094144	0
NODE_5962	57	chr11	29021106	3e-12	91	51	56	1	56	12184194	12184249	0
NODE_5990	3551	chr11	29021106	0	92	617	674	319	986	28345784	28345117	106
NODE_6015	750	chr11	29021106	2e-29	96	87	91	661	750	27741209	27741298	0
NODE_6026	95	chr11	29021106	4e-35	95	90	95	1	95	24183798	24183892	0
NODE_6063	92	chr11	29021106	6e-43	99	91	92	1	92	24397624	24397715	0
NODE_6064	90	chr11	29021106	7e-18	90	70	78	13	90	24398015	24397938	0
NODE_6090	108	chr11	29021106	4e-26	98	63	64	1	64	28138096	28138159	64
NODE_6094	117	chr11	29021106	2e-43	94	110	117	1	117	24189997	24189881	0
NODE_6105	61	chr11	29021106	2e-11	97	38	39	1	39	12040019	12040057	39
NODE_6157	57	chr11	29021106	3e-22	98	56	57	1	57	12083146	12083202	57
NODE_6166	100	chr11	29021106	5e-16	91	61	67	1	67	7096499	7096433	0
NODE_6204	441	chr11	29021106	5e-41	99	89	90	350	439	27397811	27397722	0
NODE_6301	87	chr11	29021106	4e-22	100	53	53	1	53	7249402	7249454	0
NODE_6305	99	chr11	29021106	3e-11	100	35	35	65	99	17813732	17813698	0
NODE_6367	422	chr11	29021106	1e-32	95	84	88	1	88	6895428	6895515	0
NODE_6368	130	chr11	29021106	9e-43	90	122	136	1	130	28002199	28002334	0
NODE_6413	119	chr11	29021106	1e-47	93	119	128	1	119	28845807	28845680	0
NODE_6457	385	chr11	29021106	1e-32	99	75	76	24	99	27723585	27723660	0
NODE_6498	87	chr11	29021106	3e-23	89	77	87	1	87	23730983	23730897	0
NODE_6504	106	chr11	29021106	2e-40	99	87	88	19	106	23754194	23754281	0
NODE_6509	115	chr11	29021106	2e-40	94	109	116	1	115	23757895	23757780	0
NODE_6561	95	chr11	29021106	1e-34	99	77	78	1	78	28753073	28752996	0
NODE_6695	98	chr11	29021106	3e-23	98	58	59	40	98	17773327	17773269	0
NODE_6708	86	chr11	29021106	6e-18	98	49	50	5	54	6892247	6892198	0
NODE_6723	92	chr11	29021106	1e-22	92	79	86	8	88	12011041	12010957	0
NODE_6736	106	chr11	29021106	1e-22	94	73	78	29	106	28451878	28451802	0
NODE_6789	89	chr11	29021106	3e-32	99	73	74	1	74	23050004	23049931	0
NODE_6796	99	chr11	29021106	5e-13	94	47	50	47	96	27524356	27524307	0
NODE_6808	89	chr11	29021106	3e-29	93	83	89	1	89	27282853	27282765	0
NODE_6817	92	chr11	29021106	6e-12	95	52	55	35	88	7095689	7095637	0
NODE_6827	97	chr11	29021106	2e-15	100	42	42	17	58	27995292	27995251	0
NODE_6967	89	chr11	29021106	1e-31	94	84	89	1	89	6404193	6404281	0
NODE_6977	123	chr11	29021106	2e-46	95	116	122	1	121	27265241	27265120	0
NODE_6980	90	chr11	29021106	4e-41	100	85	85	1	85	24348416	24348500	0
NODE_7050	414	chr11	29021106	2e-22	96	64	67	348	414	27187941	27188007	0
NODE_7222	97	chr11	29021106	4e-44	100	90	90	1	90	28120866	28120777	0
NODE_7225	94	chr11	29021106	1e-19	100	49	49	1	49	28005581	28005533	0
NODE_7262	732	chr11	29021106	1e-36	97	88	91	642	732	6919069	6919159	0
NODE_7293	409	chr11	29021106	3e-33	96	85	89	2	90	28013063	28012975	0
NODE_7317	97	chr11	29021106	8e-27	98	64	65	1	65	28013567	28013631	0
NODE_7327	1034	chr11	29021106	4e-65	91	182	200	119	318	26273764	26273954	0
NODE_7348	434	chr11	29021106	2e-34	94	93	99	1	99	7160007	7160105	0
NODE_7392	93	chr11	29021106	2e-33	99	75	76	18	93	28846482	28846407	0
NODE_7437	92	chr11	29021106	4e-16	85	82	96	5	92	12087961	12087866	0
NODE_7445	91	chr11	29021106	6e-40	98	89	91	1	91	23708146	23708236	0
NODE_7474	114	chr11	29021106	3e-36	92	108	118	1	114	26292561	26292444	0
NODE_7476	57	chr11	29021106	6e-20	98	52	53	1	53	12040013	12040065	53
NODE_7494	419	chr11	29021106	5e-35	99	79	80	1	80	2087150	2087071	0
NODE_7498	95	chr11	29021106	7e-12	86	76	88	6	92	17000046	17000133	0
NODE_7533	57	chr11	29021106	3e-22	98	56	57	1	57	12039803	12039747	57
NODE_7738	86	chr11	29021106	2e-14	94	49	52	35	86	23730690	23730741	0
NODE_7768	72	chr11	29021106	9e-26	100	59	59	14	72	27711610	27711552	0
NODE_955	481	chr12	27531856	2e-43	91	135	148	334	481	7117463	7117320	0
NODE_1256	422	chr12	27531856	1e-35	97	86	89	6	94	27091212	27091124	0
NODE_1268	125	chr12	27531856	6e-13	98	41	42	1	42	410361	410320	0
NODE_1317	67	chr12	27531856	7e-14	100	39	39	23	61	6512805	6512767	39
NODE_1582	98	chr12	27531856	6e-34	96	82	85	5	89	7117651	7117567	0
NODE_1860	438	chr12	27531856	1e-51	96	124	129	1	124	4415862	4415734	0
NODE_1978	1272	chr12	27531856	1e-107	97	231	238	1041	1272	27061200	27060964	47
NODE_1996	69	chr12	27531856	2e-23	96	64	67	1	67	6163915	6163981	31
NODE_2050	426	chr12	27531856	6e-56	95	139	147	1	147	27023219	27023074	0
NODE_2145	152	chr12	27531856	3e-15	90	63	70	1	70	27086856	27086925	0
NODE_2186	739	chr12	27531856	2e-60	93	155	167	294	460	27026180	27026346	0
NODE_2213	776	chr12	27531856	2e-54	90	155	172	327	492	27085683	27085515	0
NODE_2249	963	chr12	27531856	1e-148	91	375	414	305	690	27047695	27048108	0
NODE_2548	422	chr12	27531856	3e-33	100	73	73	1	73	7151148	7151076	0
NODE_2568	425	chr12	27531856	2e-22	88	91	103	47	149	25700225	25700327	0
NODE_2654	96	chr12	27531856	4e-38	98	90	92	1	92	27027971	27028061	0
NODE_2707	92	chr12	27531856	8e-33	95	86	91	2	92	27096728	27096638	0
NODE_2766	432	chr12	27531856	2e-34	97	84	87	342	428	27097675	27097589	0
NODE_2824	72	chr12	27531856	7e-11	97	37	38	1	38	2085796	2085833	0
NODE_2875	135	chr12	27531856	1e-11	98	39	40	68	107	4414373	4414412	23
NODE_2900	90	chr12	27531856	1e-28	97	70	72	19	90	25725078	25725149	0
NODE_2931	91	chr12	27531856	1e-22	89	85	95	1	86	6973811	6973905	0
NODE_3039	94	chr12	27531856	1e-37	98	93	95	1	94	7134020	7133927	0
NODE_3066	96	chr12	27531856	1e-34	95	89	94	1	94	4212845	4212752	0
NODE_3093	410	chr12	27531856	2e-34	100	75	75	1	75	26985248	26985174	0
NODE_3101	883	chr12	27531856	2e-76	93	203	218	452	667	4215058	4215274	33
NODE_3124	509	chr12	27531856	2e-74	95	172	182	328	509	27097724	27097905	0
NODE_3165	98	chr12	27531856	4e-13	98	41	42	57	98	27040791	27040750	0
NODE_3168	752	chr12	27531856	1e-43	94	116	123	1	122	4213769	4213647	0
NODE_3221	97	chr12	27531856	3e-26	93	86	92	6	96	7010163	7010073	0
NODE_3233	478	chr12	27531856	1e-35	96	89	93	1	93	6239230	6239322	93
NODE_3388	1432	chr12	27531856	2e-74	92	194	210	299	506	7130410	7130206	0
NODE_3471	440	chr12	27531856	5e-35	99	79	80	361	440	4496017	4495938	0
NODE_3482	208	chr12	27531856	6e-76	96	173	180	1	178	27020671	27020492	0
NODE_3569	91	chr12	27531856	2e-33	100	72	72	20	91	4207858	4207929	0
NODE_3694	86	chr12	27531856	5e-28	96	75	78	1	78	27056192	27056117	0
NODE_3989	433	chr12	27531856	8e-34	98	84	86	349	433	7113269	7113184	0
NODE_4036	402	chr12	27531856	3e-33	94	91	97	1	97	6188447	6188351	57
NODE_4049	503	chr12	27531856	4e-11	88	63	72	71	142	6774411	6774340	0
NODE_4062	102	chr12	27531856	3e-39	95	97	102	1	102	27085421	27085522	0
NODE_4086	105	chr12	27531856	2e-27	92	88	96	1	93	27021712	27021807	0
NODE_4104	92	chr12	27531856	5e-31	93	86	92	1	92	26994499	26994408	0
NODE_4309	423	chr12	27531856	7e-34	94	95	101	24	124	23582947	23582849	99
NODE_4326	732	chr12	27531856	4e-40	98	91	93	640	732	4208328	4208420	0
NODE_4485	453	chr12	27531856	2e-28	86	132	153	3	154	21134887	21135039	0
NODE_4971	1153	chr12	27531856	5e-34	88	128	145	1014	1153	4412634	4412498	0
NODE_5081	103	chr12	27531856	3e-39	95	100	105	1	103	4415957	4416061	0
NODE_5085	1315	chr12	27531856	1e-53	93	135	145	323	459	26989856	26989712	0
NODE_5137	107	chr12	27531856	3e-36	96	89	93	1	93	27085249	27085157	0
NODE_5214	87	chr12	27531856	2e-33	98	78	80	8	87	27125617	27125538	0
NODE_5405	139	chr12	27531856	1e-45	99	96	97	2	98	26036234	26036330	0
NODE_5429	695	chr12	27531856	9e-47	94	118	126	307	432	27048876	27048758	0
NODE_5473	103	chr12	27531856	6e-37	94	99	105	1	103	27056187	27056291	0
NODE_5499	890	chr12	27531856	3e-84	91	234	256	341	595	6128481	6128726	0
NODE_5521	113	chr12	27531856	2e-12	100	37	37	1	37	27126288	27126252	0
NODE_5549	874	chr12	27531856	2e-45	94	118	126	749	874	25691068	25690943	0
NODE_5617	509	chr12	27531856	5e-60	91	164	180	226	405	4170288	4170116	0
NODE_5711	689	chr12	27531856	5e-64	89	201	226	278	483	27092259	27092038	0
NODE_5753	161	chr12	27531856	1e-36	96	90	94	58	151	23573732	23573639	0
NODE_5776	2335	chr12	27531856	8e-84	95	196	207	1511	1716	7020761	7020555	0
NODE_5868	88	chr12	27531856	9e-42	100	86	86	1	86	14063572	14063487	0
NODE_5870	87	chr12	27531856	3e-29	94	82	87	4	87	27007943	27008029	0
NODE_5903	897	chr12	27531856	4e-31	97	76	78	820	897	8263046	8262969	0
NODE_5960	123	chr12	27531856	1e-32	97	77	79	17	95	6549790	6549868	0
NODE_5982	710	chr12	27531856	3e-37	93	104	112	298	404	27098874	27098985	0
NODE_5983	811	chr12	27531856	1e-64	86	212	246	327	564	4216641	4216886	0
NODE_6037	515	chr12	27531856	4e-39	94	106	113	406	515	6224150	6224262	0
NODE_6082	100	chr12	27531856	2e-40	96	96	100	1	100	4406614	4406713	0
NODE_6207	102	chr12	27531856	3e-14	98	43	44	1	44	27011710	27011753	0
NODE_6221	105	chr12	27531856	3e-42	100	87	87	1	87	27100907	27100821	0
NODE_6298	883	chr12	27531856	2e-48	93	129	139	459	597	4494487	4494625	0
NODE_6300	412	chr12	27531856	6e-22	85	103	121	1	118	27067217	27067337	0
NODE_6458	1400	chr12	27531856	3e-51	89	160	179	288	466	27024474	27024298	0
NODE_6491	951	chr12	27531856	1e-74	92	201	219	206	424	27008978	27009185	7
NODE_6505	508	chr12	27531856	2e-41	87	132	151	8	153	6893903	6894053	0
NODE_6546	439	chr12	27531856	2e-34	94	96	102	1	100	7013415	7013314	0
NODE_6547	86	chr12	27531856	2e-12	98	44	45	41	84	26994244	26994288	0
NODE_6552	740	chr12	27531856	9e-41	98	92	94	647	740	27091022	27090929	0
NODE_6632	75	chr12	27531856	5e-12	100	36	36	40	75	26141924	26141959	0
NODE_6652	99	chr12	27531856	4e-35	94	93	99	1	99	4413002	4413100	0
NODE_6769	163	chr12	27531856	4e-24	97	63	65	99	163	27125417	27125481	0
NODE_6785	107	chr12	27531856	3e-11	94	44	47	46	92	9977728	9977774	0
NODE_6950	87	chr12	27531856	4e-19	89	80	90	1	87	6188209	6188298	34
NODE_7006	174	chr12	27531856	1e-27	95	75	79	96	174	27064042	27064120	0
NODE_7031	96	chr12	27531856	9e-36	97	85	88	1	88	6164381	6164294	0
NODE_7212	91	chr12	27531856	8e-27	91	83	91	1	91	6510594	6510677	0
NODE_7235	448	chr12	27531856	8e-34	99	77	78	371	448	27053624	27053547	0
NODE_7344	1183	chr12	27531856	4e-41	92	120	131	403	526	27108135	27108262	0
NODE_7388	92	chr12	27531856	2e-36	99	84	85	1	85	6535644	6535561	0
NODE_7433	423	chr12	27531856	3e-30	94	83	88	1	88	27120180	27120267	0
NODE_7683	100	chr12	27531856	2e-34	98	80	82	1	82	4211430	4211349	0
NODE_7725	2035	chr12	27531856	1e-94	94	222	237	1233	1464	7015339	7015103	0
Position and length of aligned regions in the Nipponbare genome sequence are shown from Target_start to Target_end, and bases. The number of bases that were not mapped to any region by reads is shown as depth = 0.

## Sheet: Norin 8
Table S5. List of contigs similar to unique regions in the Nipponbare reference genome.
Norin 8
Query	Contig length	Target	Target length	Evalue	%Identity	Identity	Overlap	Query_start	Query_end	Target_start	Target_end	depth=0 (base)
NODE_15	835	chr01	43270923	7e-11	94	45	48	166	213	38301872	38301919	0
NODE_417	1041	chr01	43270923	5e-31	94	88	94	948	1041	25481024	25481117	0
NODE_507	2355	chr01	43270923	2e-13	84	98	117	2079	2195	38305069	38304953	0
NODE_1312	113	chr01	43270923	7e-37	93	106	114	1	113	35222859	35222972	0
NODE_1440	61	chr01	43270923	3e-22	97	59	61	1	61	16852035	16852095	0
NODE_2231	116	chr01	43270923	4e-26	90	90	100	17	116	18743758	18743659	0
NODE_2453	67	chr01	43270923	2e-11	97	38	39	29	67	16850291	16850329	0
NODE_2478	141	chr01	43270923	4e-33	90	111	124	15	138	9636815	9636692	0
NODE_2647	1820	chr01	43270923	1e-29	100	68	68	1753	1820	10053455	10053388	0
NODE_2879	114	chr01	43270923	2e-28	100	64	64	1	64	35467467	35467404	0
NODE_3158	431	chr01	43270923	2e-28	89	94	106	1	106	35244875	35244968	0
NODE_48	99	chr02	35937250	3e-11	84	83	99	1	99	24317808	24317710	0
NODE_112	67	chr02	35937250	7e-11	100	34	34	3	36	10144661	10144694	0
NODE_145	298	chr02	35937250	1e-31	83	172	206	87	292	24317705	24317910	0
NODE_146	268	chr02	35937250	6e-21	84	124	148	112	259	24330525	24330378	0
NODE_220	171	chr02	35937250	2e-13	84	93	111	60	170	24330336	24330226	0
NODE_483	212	chr02	35937250	2e-23	91	92	101	39	137	23232311	23232215	0
NODE_535	72	chr02	35937250	5e-12	88	60	68	2	69	24330835	24330768	0
NODE_558	99	chr02	35937250	3e-11	84	83	99	1	99	24317808	24317710	0
NODE_692	551	chr02	35937250	2e-28	97	71	73	36	108	24319717	24319789	22
NODE_756	77	chr02	35937250	5e-12	89	57	64	4	67	24330251	24330188	0
NODE_934	140	chr02	35937250	4e-42	90	133	147	1	140	24568630	24568488	0
NODE_936	201	chr02	35937250	1e-27	90	94	105	97	201	24378174	24378271	0
NODE_1001	226	chr02	35937250	1e-21	81	170	209	16	224	24318008	24317800	0
NODE_1011	253	chr02	35937250	5e-15	84	102	122	126	247	24330934	24330813	5
NODE_1074	61	chr02	35937250	4e-12	98	43	44	4	47	24374353	24374395	0
NODE_1179	120	chr02	35937250	9e-15	100	41	41	1	41	24341244	24341284	0
NODE_1436	61	chr02	35937250	1e-12	98	40	41	21	61	15314967	15315007	0
NODE_1437	86	chr02	35937250	4e-16	92	58	63	1	63	15314978	15315040	0
NODE_1487	79	chr02	35937250	4e-16	100	43	43	15	57	10939988	10940030	0
NODE_1637	150	chr02	35937250	5e-57	94	146	156	1	150	19420501	19420656	0
NODE_1681	144	chr02	35937250	3e-27	91	92	101	47	144	12991625	12991721	0
NODE_1748	202	chr02	35937250	3e-13	86	78	91	84	174	24317293	24317383	0
NODE_1928	432	chr02	35937250	2e-31	91	97	107	317	415	24564960	24565066	0
NODE_1960	100	chr02	35937250	1e-22	95	63	66	1	66	6629896	6629961	0
NODE_2043	92	chr02	35937250	3e-29	94	87	93	1	92	3227175	3227083	0
NODE_2169	156	chr02	35937250	2e-13	89	77	87	1	83	24378812	24378895	0
NODE_2230	107	chr02	35937250	2e-21	92	77	84	1	84	24286943	24286866	0
NODE_2843	113	chr02	35937250	2e-28	99	67	68	1	68	4428353	4428286	0
NODE_2976	153	chr02	35937250	3e-49	92	140	153	1	153	24381530	24381679	0
NODE_2996	490	chr02	35937250	3e-61	92	159	172	1	172	24373733	24373562	0
NODE_3011	101	chr02	35937250	5e-22	97	63	65	38	101	24568708	24568644	0
NODE_3155	753	chr02	35937250	2e-45	90	133	147	1	139	24281064	24281210	0
NODE_3212	122	chr02	35937250	1e-23	94	75	80	1	80	24374735	24374657	0
NODE_3438	96	chr02	35937250	3e-32	94	88	94	3	96	24382412	24382319	0
NODE_3533	832	chr02	35937250	6e-36	97	87	90	388	477	24282614	24282703	0
NODE_3715	97	chr02	35937250	1e-38	96	93	97	1	97	26313850	26313946	0
NODE_3892	412	chr02	35937250	2e-12	91	53	58	50	107	11143838	11143895	0
NODE_3969	423	chr02	35937250	1e-32	100	72	72	1	72	18745258	18745187	0
NODE_4115	61	chr02	35937250	1e-15	93	54	58	4	61	13704641	13704698	0
NODE_80	61	chr03	36413819	1e-12	90	55	61	1	61	19550193	19550253	0
NODE_1154	441	chr03	36413819	4e-23	97	62	64	378	441	16531347	16531284	0
NODE_1780	63	chr03	36413819	4e-12	98	39	40	24	63	16549308	16549347	0
NODE_2541	434	chr03	36413819	3e-27	100	63	63	372	434	16127329	16127267	0
NODE_2686	71	chr03	36413819	2e-11	94	44	47	1	47	21219240	21219194	0
NODE_2866	101	chr03	36413819	2e-30	94	82	87	1	87	13879586	13879672	0
NODE_3007	96	chr03	36413819	3e-23	95	70	74	1	72	2968344	2968417	0
NODE_3356	649	chr03	36413819	5e-42	100	88	88	562	649	4867171	4867084	0
NODE_3372	61	chr03	36413819	1e-12	91	52	57	1	57	19550206	19550262	0
NODE_3408	439	chr03	36413819	2e-37	98	86	88	1	88	12266429	12266516	0
NODE_3607	1256	chr03	36413819	4e-44	85	210	247	1014	1256	15093371	15093134	0
NODE_3660	96	chr03	36413819	5e-25	90	86	96	1	96	16531034	16531122	0
NODE_3808	106	chr03	36413819	7e-40	98	93	95	13	106	16550749	16550843	0
NODE_3854	108	chr03	36413819	3e-17	96	51	53	1	53	16457510	16457458	0
NODE_4135	147	chr03	36413819	1e-23	94	68	72	15	86	29627360	29627431	0
NODE_3	727	chr04	35502694	2e-60	87	214	245	8	240	6925399	6925642	0
NODE_35	94	chr04	35502694	1e-13	93	51	55	1	55	17831418	17831364	0
NODE_56	748	chr04	35502694	3e-50	95	123	130	239	368	1218123	1217994	0
NODE_72	500	chr04	35502694	6e-35	91	106	117	392	500	1712074	1712190	0
NODE_75	1462	chr04	35502694	3e-67	91	182	200	1	200	2428934	2428748	0
NODE_111	946	chr04	35502694	7e-39	99	86	87	860	946	6924225	6924311	0
NODE_130	323	chr04	35502694	7e-52	91	149	164	30	193	1259965	1260128	0
NODE_330	590	chr04	35502694	8e-44	100	91	91	500	590	2037981	2037891	0
NODE_343	96	chr04	35502694	8e-21	85	92	108	1	96	17925382	17925275	108
NODE_346	508	chr04	35502694	3e-80	92	206	224	1	224	1360415	1360638	0
NODE_360	798	chr04	35502694	3e-90	82	509	618	200	798	6972023	6972622	600
NODE_372	66	chr04	35502694	2e-20	94	62	66	1	66	17765617	17765682	0
NODE_486	453	chr04	35502694	2e-25	94	75	80	1	80	29063788	29063867	0
NODE_554	521	chr04	35502694	1e-60	93	157	169	1	164	965851	966016	0
NODE_600	481	chr04	35502694	4e-39	100	83	83	1	83	19581463	19581381	0
NODE_614	442	chr04	35502694	8e-40	93	115	124	1	122	17728398	17728279	0
NODE_746	438	chr04	35502694	8e-40	97	93	96	1	96	2399089	2399184	96
NODE_903	113	chr04	35502694	5e-38	94	101	108	1	108	1280596	1280489	0
NODE_928	62	chr04	35502694	3e-16	93	55	59	1	59	17888643	17888585	0
NODE_994	86	chr04	35502694	7e-21	94	63	67	20	86	17766397	17766463	0
NODE_1009	98	chr04	35502694	1e-31	93	90	97	1	97	2391120	2391216	0
NODE_1020	149	chr04	35502694	4e-36	88	131	149	1	149	17846477	17846329	0
NODE_1055	1330	chr04	35502694	1e-28	100	66	66	1265	1330	20259317	20259252	0
NODE_1168	864	chr04	35502694	1e-129	85	512	600	274	864	1359224	1359797	0
NODE_1230	160	chr04	35502694	1e-27	86	120	139	1	139	17888385	17888523	0
NODE_1365	529	chr04	35502694	7e-47	91	139	152	378	529	926378	926523	0
NODE_1405	135	chr04	35502694	4e-42	93	115	124	1	124	966033	966154	0
NODE_1456	107	chr04	35502694	3e-39	98	96	98	1	96	29481380	29481477	0
NODE_1468	565	chr04	35502694	3e-46	97	123	127	1	124	32736046	32736171	0
NODE_1549	1070	chr04	35502694	6e-52	95	126	133	579	711	17937821	17937953	0
NODE_1606	420	chr04	35502694	7e-34	97	83	86	335	420	1720194	1720109	0
NODE_1645	61	chr04	35502694	4e-15	92	56	61	1	61	17765646	17765586	0
NODE_1718	106	chr04	35502694	3e-17	100	45	45	62	106	17877814	17877858	0
NODE_1745	110	chr04	35502694	2e-21	87	84	97	18	109	6950938	6951034	0
NODE_1760	423	chr04	35502694	2e-28	81	132	163	1	141	2049128	2049290	0
NODE_1821	102	chr04	35502694	4e-32	92	94	102	1	102	923953	923852	0
NODE_1859	127	chr04	35502694	2e-40	92	117	127	1	127	17768606	17768482	26
NODE_1923	160	chr04	35502694	1e-42	100	88	88	1	88	1865889	1865976	0
NODE_2013	100	chr04	35502694	2e-24	87	92	106	7	100	17876047	17876152	0
NODE_2054	471	chr04	35502694	2e-43	92	119	130	1	121	14828695	14828566	0
NODE_2105	808	chr04	35502694	4e-37	97	89	92	386	477	443984	443893	0
NODE_2160	769	chr04	35502694	9e-72	94	175	186	1	185	1257753	1257568	0
NODE_2174	61	chr04	35502694	2e-17	93	57	61	1	61	17765646	17765586	0
NODE_2176	2633	chr04	35502694	4e-27	100	64	64	1	64	18458968	18459031	0
NODE_2223	94	chr04	35502694	3e-11	94	44	47	1	47	1564621	1564575	0
NODE_2227	97	chr04	35502694	2e-36	95	92	97	1	97	17874053	17874149	0
NODE_2242	466	chr04	35502694	2e-34	94	96	102	1	102	1047864	1047765	0
NODE_2258	174	chr04	35502694	4e-58	92	163	178	1	172	2445217	2445394	0
NODE_2309	77	chr04	35502694	2e-24	95	69	73	3	75	1655849	1655777	0
NODE_2321	100	chr04	35502694	1e-41	98	100	102	1	100	2456450	2456349	0
NODE_2385	93	chr04	35502694	1e-34	96	90	94	1	93	6950839	6950932	0
NODE_2397	448	chr04	35502694	5e-38	98	87	89	1	89	1052119	1052207	0
NODE_2504	96	chr04	35502694	9e-36	95	91	96	1	96	442094	441999	0
NODE_2585	403	chr04	35502694	7e-28	92	84	91	1	91	923585	923669	0
NODE_2633	98	chr04	35502694	2e-39	96	94	98	1	98	17789407	17789310	0
NODE_2659	494	chr04	35502694	4e-51	95	122	129	1	129	7914615	7914494	0
NODE_2661	98	chr04	35502694	2e-30	99	70	71	1	71	2370328	2370398	0
NODE_2687	733	chr04	35502694	6e-39	94	104	111	329	439	6967816	6967926	0
NODE_2771	468	chr04	35502694	3e-33	99	76	77	392	468	2397999	2397923	0
NODE_2851	98	chr04	35502694	1e-31	91	95	104	1	98	35493039	35493142	0
NODE_2855	102	chr04	35502694	2e-27	92	93	101	5	102	2445142	2445242	0
NODE_2859	138	chr04	35502694	2e-43	100	89	89	1	89	943686	943598	0
NODE_2864	122	chr04	35502694	3e-39	93	111	119	1	114	18023867	18023749	0
NODE_2887	1356	chr04	35502694	2e-49	86	188	219	1	219	946927	947141	0
NODE_2900	128	chr04	35502694	8e-31	87	109	125	1	125	17789828	17789716	0
NODE_3026	141	chr04	35502694	3e-43	90	129	144	1	141	1053251	1053108	0
NODE_3058	94	chr04	35502694	2e-21	88	83	94	1	94	441628	441536	0
NODE_3109	109	chr04	35502694	2e-40	99	87	88	1	88	442967	442880	0
NODE_3119	114	chr04	35502694	2e-31	94	102	109	8	114	17873609	17873502	0
NODE_3151	97	chr04	35502694	9e-36	95	94	99	1	97	18042301	18042203	0
NODE_3170	109	chr04	35502694	2e-40	94	102	108	2	109	6968085	6967978	0
NODE_3189	114	chr04	35502694	5e-44	95	108	114	1	114	1447102	1446989	42
NODE_3206	777	chr04	35502694	9e-38	93	111	119	346	461	15922406	15922289	0
NODE_3240	433	chr04	35502694	2e-34	100	75	75	359	433	955415	955341	0
NODE_3261	472	chr04	35502694	2e-40	97	106	109	364	472	25865704	25865809	0
NODE_3272	96	chr04	35502694	1e-28	92	90	98	2	96	1562484	1562387	0
NODE_3323	405	chr04	35502694	9e-49	94	121	129	1	122	1246921	1247049	0
NODE_3398	116	chr04	35502694	3e-30	97	73	75	39	113	1572134	1572208	4
NODE_3412	123	chr04	35502694	2e-34	97	87	90	1	89	17796873	17796784	0
NODE_3457	763	chr04	35502694	7e-54	93	135	145	295	439	928199	928063	0
NODE_3479	94	chr04	35502694	6e-34	95	89	94	1	94	2286367	2286278	0
NODE_3487	3004	chr04	35502694	0	88	568	646	1513	2136	1283377	1282735	25
NODE_3499	431	chr04	35502694	3e-33	99	76	77	355	431	17840750	17840826	0
NODE_3516	103	chr04	35502694	2e-18	90	71	79	30	103	1042219	1042141	0
NODE_3544	105	chr04	35502694	1e-25	95	71	75	31	105	17910321	17910247	0
NODE_3615	97	chr04	35502694	1e-34	100	74	74	1	74	1103609	1103536	0
NODE_3617	453	chr04	35502694	1e-38	97	91	94	359	452	6969118	6969211	3
NODE_3663	660	chr04	35502694	5e-67	91	200	220	245	449	2442110	2442329	0
NODE_3803	436	chr04	35502694	1e-35	96	90	94	347	436	1211229	1211322	0
NODE_3848	722	chr04	35502694	2e-35	94	95	101	1	101	30890822	30890722	0
NODE_3929	114	chr04	35502694	4e-35	95	92	97	1	94	2447115	2447211	97
NODE_3942	105	chr04	35502694	2e-40	99	87	88	1	88	2214593	2214506	0
NODE_4048	124	chr04	35502694	9e-43	93	115	124	1	124	17789937	17789814	0
NODE_4080	145	chr04	35502694	1e-11	85	78	92	36	127	22103792	22103701	0
NODE_4156	111	chr04	35502694	3e-33	100	72	72	1	72	16301237	16301308	0
NODE_4169	102	chr04	35502694	6e-37	100	78	78	1	78	949970	949893	0
NODE_4206	100	chr04	35502694	2e-24	95	69	73	1	73	927366	927294	0
NODE_4285	116	chr04	35502694	3e-11	100	35	35	1	35	16367755	16367789	0
NODE_133	2757	chr05	29958434	6e-14	85	87	102	1177	1278	16980592	16980491	0
NODE_609	155	chr05	29958434	4e-24	87	124	143	1	141	4370547	4370408	0
NODE_700	681	chr05	29958434	4e-49	88	145	165	517	681	3108415	3108271	0
NODE_1427	61	chr05	29958434	2e-17	93	57	61	1	61	14254505	14254565	0
NODE_2548	61	chr05	29958434	2e-17	93	57	61	1	61	14254565	14254505	0
NODE_2971	118	chr05	29958434	2e-25	98	62	63	1	63	27483188	27483126	0
NODE_33	123	chr06	31248787	1e-41	95	108	114	2	115	3134575	3134463	0
NODE_152	522	chr06	31248787	1e-32	100	72	72	1	72	3295524	3295453	0
NODE_255	97	chr06	31248787	8e-21	100	51	51	1	51	3424422	3424472	0
NODE_420	217	chr06	31248787	3e-56	93	152	163	56	217	3134739	3134578	0
NODE_421	61	chr06	31248787	2e-20	97	56	58	4	61	3134604	3134547	0
NODE_597	459	chr06	31248787	1e-14	88	69	78	4	81	28280471	28280548	0
NODE_767	84	chr06	31248787	1e-22	98	57	58	1	58	11451546	11451489	0
NODE_872	61	chr06	31248787	2e-14	92	57	62	1	59	3134484	3134423	0
NODE_1115	493	chr06	31248787	3e-33	84	140	167	1	160	3338540	3338374	0
NODE_1217	140	chr06	31248787	1e-29	99	69	70	1	70	10381875	10381806	0
NODE_1368	98	chr06	31248787	2e-30	99	70	71	28	98	10403593	10403523	0
NODE_1485	762	chr06	31248787	3e-25	100	60	60	1	60	3565477	3565536	0
NODE_1501	460	chr06	31248787	4e-42	100	88	88	1	88	3538951	3539038	0
NODE_1730	61	chr06	31248787	4e-18	95	55	58	1	58	3134547	3134604	0
NODE_1974	651	chr06	31248787	9e-13	100	39	39	297	335	3473901	3473939	0
NODE_1999	96	chr06	31248787	3e-14	98	43	44	40	83	5174830	5174873	0
NODE_2000	96	chr06	31248787	2e-18	100	47	47	1	47	5175080	5175034	0
NODE_2097	510	chr06	31248787	2e-50	88	164	187	2	186	3320006	3320192	0
NODE_2270	61	chr06	31248787	6e-17	94	58	62	3	61	3134423	3134484	0
NODE_2416	138	chr06	31248787	6e-38	91	127	139	1	138	3338926	3338791	0
NODE_2539	104	chr06	31248787	1e-35	93	97	104	1	104	10395384	10395281	0
NODE_2561	1369	chr06	31248787	6e-28	99	68	69	1301	1369	5190619	5190687	0
NODE_2565	97	chr06	31248787	6e-34	100	73	73	1	73	10129573	10129645	0
NODE_2709	1126	chr06	31248787	5e-62	85	290	343	344	679	10387527	10387199	0
NODE_2795	948	chr06	31248787	2e-51	89	167	188	369	556	3465945	3466132	0
NODE_2832	64	chr06	31248787	6e-11	100	34	34	1	34	15425048	15425015	0
NODE_2914	99	chr06	31248787	2e-18	100	47	47	1	47	10136285	10136331	0
NODE_3121	98	chr06	31248787	5e-25	96	67	70	1	70	2118252	2118183	0
NODE_3186	94	chr06	31248787	2e-21	98	55	56	39	94	10213246	10213301	0
NODE_3241	111	chr06	31248787	1e-35	92	105	114	1	111	10389665	10389778	0
NODE_3256	422	chr06	31248787	1e-35	96	89	93	1	93	3132602	3132694	0
NODE_3307	99	chr06	31248787	1e-25	95	71	75	25	99	3137772	3137846	0
NODE_3326	98	chr06	31248787	2e-12	90	55	61	27	87	345343	345283	0
NODE_3433	632	chr06	31248787	1e-54	89	195	220	415	632	3134987	3134770	0
NODE_3452	112	chr06	31248787	8e-43	95	106	112	1	112	3133586	3133697	0
NODE_3604	443	chr06	31248787	5e-41	95	101	106	1	106	3133130	3133025	0
NODE_3621	93	chr06	31248787	4e-13	89	62	70	1	70	3342037	3341968	70
NODE_3897	1468	chr06	31248787	2e-58	89	196	220	958	1176	3137120	3137328	0
NODE_3903	92	chr06	31248787	1e-25	97	68	70	4	71	3315781	3315850	0
NODE_4009	426	chr06	31248787	4e-11	100	36	36	64	99	1887203	1887168	0
NODE_4060	107	chr06	31248787	4e-32	100	70	70	1	70	22030014	22030083	0
NODE_4136	436	chr06	31248787	7e-31	99	72	73	364	436	10277544	10277616	0
NODE_63	1142	chr07	29697621	5e-62	89	198	222	139	359	25209238	25209022	92
NODE_271	531	chr07	29697621	1e-69	91	201	222	1	211	25101366	25101145	0
NODE_509	138	chr07	29697621	5e-32	95	82	86	53	138	1689707	1689792	0
NODE_742	173	chr07	29697621	2e-20	100	51	51	123	173	1454496	1454446	2
NODE_774	105	chr07	29697621	6e-31	94	88	94	1	94	189737	189827	0
NODE_1043	455	chr07	29697621	3e-30	100	68	68	388	455	1567814	1567747	0
NODE_1293	73	chr07	29697621	1e-12	93	52	56	17	72	1451488	1451541	0
NODE_1294	109	chr07	29697621	1e-26	94	77	82	11	88	1454274	1454355	0
NODE_1605	193	chr07	29697621	8e-32	100	70	70	1	70	25208552	25208621	0
NODE_1647	116	chr07	29697621	3e-27	95	74	78	39	116	1699380	1699457	0
NODE_1908	98	chr07	29697621	7e-12	98	43	44	41	84	1501192	1501150	0
NODE_2003	119	chr07	29697621	2e-46	92	119	129	1	119	213650	213522	0
NODE_2041	96	chr07	29697621	1e-13	94	48	51	46	96	1454204	1454254	0
NODE_2268	440	chr07	29697621	1e-17	86	89	103	11	113	18903915	18903813	0
NODE_2421	527	chr07	29697621	4e-39	89	122	137	1	137	25192999	25192874	0
NODE_3046	98	chr07	29697621	3e-14	100	40	40	59	98	25127160	25127199	0
NODE_3221	752	chr07	29697621	2e-42	85	193	228	254	465	1695370	1695143	0
[truncated: 207 more rows]

## Sheet: Moroberekan
Table S5. List of contigs similar to unique regions in the Nipponbare reference genome.
[truncated: 6,720 more rows]
