# Supplementary material for: Genome-Wide DNA Polymorphisms in Seven Rice Cultivars of Temperate and Tropical Japonica Groups
Source: PLoS One. 2014 Jan 21;9(1):e86312. doi: 10.1371/journal.pone.0086312 (PMC3897683; doi:10.1371/journal.pone.0086312)
Supplement: Table S7 — Number of contigs aligned to japonica and indica rice, including sequences showing over 80% hits. (XLSX) [file pone.0086312.s021.xlsx]

## Sheet: Sheet1
Table S7. Number of contigs aligned to japonica and indica rice, including sequences showing over 80% hits.
Target Hit_id		Omachi	Yamadanishiki	Kameji	Gohyakumangoku	Koshihikari	Norin 8	Moroberekan
Japonica	Description
gi|207107600|dbj|AB462256.1|	Oryza sativa Japonica Group Pikm2-TS, Pikm1-TS genes for NBS-LRR class disease resistance proteins, complete cds, 198 Kb Tsuyuake BAC clone TS18H12	32	18	16	16	23	0	2
gi|22539121|gb|AC092211.7|	Oryza sativa chromosome 10 P0031G09 genomic sequence, complete sequence	1	2	0	0	4	3	6
gi|377346766|dbj|AB616659.1|	Oryza sativa Japonica Group Pik2-KA, Pik1-KA genes for NBS-LRR class disease resistance protein, NBS-LRR class disease resistance protein, partial cds, cultivar: Kanto51	5	1	0	2	1	0	0
gi|32482924|emb|AL731606.2|	Oryza sativa genomic DNA, chromosome 4, BAC clone: OSJNBa0058G03, complete sequence	7	0	1	0	0	0	0
gi|32978411|dbj|AK068393.1|	Oryza sativa Japonica Group cDNA clone:J013151L09, full insert sequence	2	0	1	1	1	1	1
gi|32984695|dbj|AK099486.1|	Oryza sativa Japonica Group cDNA clone:J013026E11, full insert sequence	4	1	0	0	0	0	0
gi|32970857|dbj|AK060839.1|	Oryza sativa Japonica Group cDNA clone:001-034-D03, full insert sequence	1	0	2	0	0	0	1
gi|32982776|dbj|AK072753.1|	Oryza sativa Japonica Group cDNA clone:J023143D12, full insert sequence	1	0	1	0	0	0	2
gi|32995694|dbj|AK110485.1|	Oryza sativa Japonica Group cDNA clone:002-167-B02, full insert sequence	0	0	0	0	3	0	0
gi|32975192|dbj|AK065174.1|	Oryza sativa Japonica Group cDNA clone:J013002D01, full insert sequence	1	0	0	0	2	0	0
gi|32982298|dbj|AK072275.1|	Oryza sativa Japonica Group cDNA clone:J023012F04, full insert sequence	2	0	0	0	0	0	1
gi|32987964|dbj|AK102755.1|	Oryza sativa Japonica Group cDNA clone:J033107A02, full insert sequence	1	0	2	0	0	0	0
gi|4521193|dbj|AB013450.1|	Oryza sativa Japonica Group DNA, similar sequence to Pib gene	0	0	0	0	0	0	3
gi|26017274|dbj|AP004674.2|	Oryza sativa Japonica Group genomic DNA, chromosome 7, PAC clone:P0681F05	1	1	1	0	0	0	0
gi|4689079|dbj|AB013449.2|	Oryza sativa Japonica Group mRNA for Pib, complete cds	0	0	0	0	0	0	3
gi|284009925|dbj|AB542060.1|	Cre expression vector pTN75 CRE, aph(4) genes for cre recombinase, amynoglycoside phosphotransferase (4), complete cds	1	0	1	0	0	0	0
gi|51510943|gb|AC134922.2|	Oryza sativa (japonica cultivar-group) chromosome 11 BAC clone OSJNBa0004D06, complete sequence	1	1	0	0	0	0	0
gi|38228914|emb|AL713940.4|	Oryza sativa chromosome 12, . BAC OJ1327_A12 of library Monsanto from chromosome 12 of cultivar Nipponbare of ssp. japonica of Oryza sativa (rice), complete sequence	0	0	0	0	0	1	1
gi|32973443|dbj|AK063425.1|	Oryza sativa Japonica Group cDNA clone:001-115-C11, full insert sequence	1	0	0	0	1	0	0
gi|32992582|dbj|AK107373.1|	Oryza sativa Japonica Group cDNA clone:002-127-B06, full insert sequence	0	0	0	0	2	0	0
gi|32975023|dbj|AK065005.1|	Oryza sativa Japonica Group cDNA clone:J013001E11, full insert sequence	1	0	0	0	0	0	1
gi|32982930|dbj|AK072907.1|	Oryza sativa Japonica Group cDNA clone:J023148J17, full insert sequence	2	0	0	0	0	0	0
gi|32983614|dbj|AK073591.1|	Oryza sativa Japonica Group cDNA clone:J033051M04, full insert sequence	0	0	0	0	1	0	1
gi|116013626|dbj|AK240676.1|	Oryza sativa Japonica Group cDNA, clone: J033143C18, full insert sequence	0	0	0	1	1	0	0
gi|211970895|dbj|AK318524.1|	Oryza sativa Japonica Group cDNA, clone: J065057P07, full insert sequence	0	0	1	0	0	1	0
gi|34740341|gb|AC135422.2|	Oryza sativa Japonica Group chromosome 5 clone OSJNBb0043H23, complete sequence	0	0	0	0	0	0	2
gi|261746269|gb|GQ984160.1|	Oryza sativa Japonica Group cultivar Katy NB-ARC domain protein (KPt.1) and hAT family dimerization domain protein (hAT1) genes, complete cds	0	0	1	1	0	0	0
gi|262345564|gb|GQ150931.1|	Oryza sativa Japonica Group cultivar SuYuNuo starch branching enzyme 4 (SBE4) gene, complete cds	2	0	0	0	0	0	0
gi|45736208|dbj|AP005754.3|	Oryza sativa Japonica Group genomic DNA, chromosome 8, BAC clone:OSJNBa0089L03	0	0	1	0	0	1	0
gi|47118326|dbj|BA000029.3|	Oryza sativa Japonica Group mitochondrial DNA, complete genome	0	1	0	0	0	0	1
gi|356714188|gb|HQ662329.1|	Oryza sativa Japonica Group NBS-LRR class disease resistance protein Piks-1 (Piks-1) and NBS-LRR class disease resistance protein Piks-2 (Piks-2) genes, complete cds	2	0	0	0	0	0	0
gi|20376945|gb|AC119747.1|	Genomic sequence for Oryza sativa, Nipponbare strain, clone OJ1293G11, from chromosome 3, complete sequence	0	0	0	0	0	0	1
gi|30315787|gb|AC118347.2|	Oryza sativa (japonica cultivar-group) chromosome 11 BAC clone OSJNBa0043E10, complete sequence	0	0	0	0	1	0	0
gi|33147501|gb|AC109929.2|	Oryza sativa (japonica cultivar-group) chromosome 11 BAC clone OSJNBa0093J03, complete sequence	0	0	0	0	0	0	1
gi|32401587|gb|AC123518.2|	Oryza sativa (japonica cultivar-group) chromosome 11 clone OSJNBb0088N01, complete sequence	0	0	0	0	0	0	1
gi|34015365|gb|AY360394.1|	Oryza sativa (japonica cultivar-group) chromosome 8 BAC OSJNBa0070J19, complete sequence	0	0	0	0	0	0	1
gi|109288131|gb|DQ641916.1|	Oryza sativa (japonica cultivar-group) myosin heavy chain 1 mRNA, partial cds	1	0	0	0	0	0	0
gi|4680488|gb|AF119222.1|AF119222	Oryza sativa BAC clone 1.H19, complete sequence	0	0	0	0	0	0	1
gi|50399588|emb|BX664712.3|	Oryza sativa chromosome 12, . BAC B1373G08 of chromosome 12 of cultivar Nipponbare of ssp. japonica of Oryza sativa (rice), complete sequence	0	0	1	0	0	0	0
gi|32452213|emb|AL713950.4|	Oryza sativa chromosome 12, . BAC OJ1004_F11 of library Monsanto from chromosome 12 of cultivar Nipponbare of ssp. japonica of Oryza sativa (rice), complete sequence	0	0	1	0	0	0	0
gi|33666938|emb|AL731887.5|	Oryza sativa chromosome 12, . BAC OJ1559_C07 of library Monsanto from chromosome 12 of cultivar Nipponbare of ssp. japonica of Oryza sativa (rice), complete sequence	0	0	1	0	0	0	0
gi|50470862|emb|AL713905.6|	Oryza sativa chromosome 12, . BAC OJ1584_D02 of library Monsanto from chromosome 12 of cultivar Nipponbare of ssp. japonica of Oryza sativa (rice), complete sequence	0	0	0	0	0	0	1
gi|25264062|emb|AL713952.3|	Oryza sativa chromosome 12, . BAC OJ1618_C05 of library Monsanto from chromosome 12 of cultivar Nipponbare of ssp. japonica of Oryza sativa (rice), complete sequence	0	0	0	0	1	0	0
gi|38490478|emb|AL713942.4|	Oryza sativa chromosome 12, . BAC OSJNBa0009F05 of library OSJNBa from chromosome 12 of cultivar Nipponbare of ssp. japonica of Oryza sativa (rice), complete sequence	0	1	0	0	0	0	0
gi|50582458|emb|AL772415.6|	Oryza sativa chromosome 12, . BAC OSJNBa0060H23 of library OSJNBa from chromosome 12 of cultivar Nipponbare of ssp. japonica of Oryza sativa (rice), complete sequence	0	0	0	0	0	0	1
gi|40316850|gb|AC137991.3|	Oryza sativa chromosome 3 BAC OSJNBa0034D21 genomic sequence, complete sequence	1	0	0	0	0	0	0
gi|40737042|gb|AC105747.4|	Oryza sativa chromosome 3 BAC OSJNBb0101N11 genomic sequence, complete sequence	0	0	1	0	0	0	0
gi|32490365|emb|AL663020.4|	Oryza sativa genomic DNA, chromosome 4, BAC clone: OSJNBa0049H08, complete sequence	1	0	0	0	0	0	0
gi|38605862|emb|AL662948.4|	Oryza sativa genomic DNA, chromosome 4, BAC clone: OSJNBa0060B20, complete sequence	0	0	0	0	0	0	1
gi|32490177|emb|AL731624.3|	Oryza sativa genomic DNA, chromosome 4, BAC clone: OSJNBa0091C07, complete sequence	0	0	0	0	0	0	1
gi|57834082|emb|AL606657.4|	Oryza sativa genomic DNA, chromosome 4, BAC clone: OSJNBb0034I13, complete sequence	0	0	0	1	0	0	0
gi|32973683|dbj|AK063665.1|	Oryza sativa Japonica Group cDNA clone:001-119-C10, full insert sequence	1	0	0	0	0	0	0
gi|32991701|dbj|AK106492.1|	Oryza sativa Japonica Group cDNA clone:002-105-B03, full insert sequence	0	0	0	0	0	0	1
gi|32995075|dbj|AK109866.1|	Oryza sativa Japonica Group cDNA clone:002-149-A02, full insert sequence	1	0	0	0	0	0	0
gi|37989611|dbj|AK119988.1|	Oryza sativa Japonica Group cDNA clone:002-184-G03, full insert sequence	1	0	0	0	0	0	0
gi|42821696|dbj|AK109381.2|	Oryza sativa Japonica Group cDNA clone:006-210-E08, full insert sequence	1	0	0	0	0	0	0
gi|37988310|dbj|AK111647.1|	Oryza sativa Japonica Group cDNA clone:J013132F23, full insert sequence	1	0	0	0	0	0	0
gi|37990694|dbj|AK121071.1|	Oryza sativa Japonica Group cDNA clone:J023061L24, full insert sequence	0	0	0	0	1	0	0
gi|32981154|dbj|AK071131.1|	Oryza sativa Japonica Group cDNA clone:J023078K24, full insert sequence	1	0	0	0	0	0	0
gi|37991038|dbj|AK121415.1|	Oryza sativa Japonica Group cDNA clone:J023133F11, full insert sequence	1	0	0	0	0	0	0
gi|32986874|dbj|AK101665.1|	Oryza sativa Japonica Group cDNA clone:J033057M19, full insert sequence	0	0	0	0	0	0	1
gi|32988368|dbj|AK103159.1|	Oryza sativa Japonica Group cDNA clone:J033121B21, full insert sequence	0	0	0	0	0	0	1
gi|156764293|dbj|AK287678.1|	Oryza sativa Japonica Group cDNA, clone: J065122K14, full insert sequence	1	0	0	0	0	0	0
gi|116011766|dbj|AK242401.1|	Oryza sativa Japonica Group cDNA, clone: J080068F24, full insert sequence	0	0	0	0	1	0	0
gi|156764899|dbj|AK288284.1|	Oryza sativa Japonica Group cDNA, clone: J090018D15, full insert sequence	0	0	0	0	1	0	0
gi|156765154|dbj|AK288539.1|	Oryza sativa Japonica Group cDNA, clone: J090045L21, full insert sequence	0	0	0	1	0	0	0
gi|23334691|gb|AC134517.1|	Oryza sativa Japonica Group chromosome 10 clone OJA1325D05, complete sequence	0	0	1	0	0	0	0
gi|18056688|gb|AC079632.4|	Oryza sativa Japonica Group chromosome 10 clone OSJNBa0046L02, complete sequence	0	0	1	0	0	0	0
gi|11545729|gb|AC069324.3|	Oryza sativa Japonica Group chromosome 10 clone OSJNBa0071K19, complete sequence	0	0	0	0	0	0	1
gi|49065713|gb|AC148822.2|	Oryza sativa Japonica Group chromosome 11 clone OSJNBa0036K13 map near R3342S, complete sequence	1	0	0	0	0	0	0
gi|50198871|gb|AC128643.3|	Oryza sativa Japonica Group chromosome 11 clone OSJNBb0007B15 map S10318, complete sequence	1	0	0	0	0	0	0
gi|45860995|gb|AC120536.5|	Oryza sativa Japonica Group chromosome 11 clone OSJNBb0035N09, complete sequence	0	0	0	0	0	0	1
gi|106520567|gb|AC139173.4|	Oryza sativa Japonica Group chromosome 11 clone OSJNBb0058H17, complete sequence	0	0	0	0	0	0	1
gi|45592981|gb|AC145367.2|	Oryza sativa Japonica Group chromosome 11 clone OSJNBb0064J09 map near 50283S, complete sequence	0	0	0	0	1	0	0
gi|42794110|gb|AC146939.2|	Oryza sativa Japonica Group chromosome 11 clone OSJNBb0064M09 map near S6115, complete sequence	0	0	0	0	0	0	1
gi|30315699|gb|AC137634.3|	Oryza sativa Japonica Group chromosome 3 clone OSJNBb0078C05, complete sequence	1	0	0	0	0	0	0
gi|45238749|gb|AC097175.2|	Oryza sativa Japonica Group chromosome 5 clone OJ1119_H02, complete sequence	0	0	1	0	0	0	0
gi|41349937|gb|AC098573.2|	Oryza sativa Japonica Group chromosome 5 clone OJ1651_G11, complete sequence	0	0	0	0	1	0	0
gi|48958546|gb|AC079357.3|	Oryza sativa Japonica Group chromosome 5 clone P0033D06, complete sequence	0	0	0	0	0	0	1
gi|4521189|dbj|AB013448.1|	Oryza sativa Japonica Group gene for Pib, complete cds	0	0	0	0	0	0	1
gi|21327966|dbj|AP003209.3|	Oryza sativa Japonica Group genomic DNA, chromosome 1, BAC clone:B1189A09	0	0	0	0	0	0	1
gi|19919056|dbj|AP003516.3|	Oryza sativa Japonica Group genomic DNA, chromosome 1, BAC clone:OSJNBa0047D12	0	0	0	0	0	0	1
gi|22212577|dbj|AP003377.3|	Oryza sativa Japonica Group genomic DNA, chromosome 1, BAC clone:OSJNBb0053G03	0	0	0	0	0	0	1
gi|13936418|dbj|AP003578.1|	Oryza sativa Japonica Group genomic DNA, chromosome 1, PAC clone:P0682B08	0	0	0	0	0	0	1
gi|47847818|dbj|AP004092.3|	Oryza sativa Japonica Group genomic DNA, chromosome 2, BAC clone:OJ1568_B05	0	0	0	0	0	0	1
gi|47847838|dbj|AP004097.3|	Oryza sativa Japonica Group genomic DNA, chromosome 2, BAC clone:OJ1792_D02	0	0	1	0	0	0	0
gi|47497639|dbj|AP005300.3|	Oryza sativa Japonica Group genomic DNA, chromosome 2, BAC clone:OJ2055_H10	0	0	0	0	0	0	1
gi|49388963|dbj|AP005772.3|	Oryza sativa Japonica Group genomic DNA, chromosome 2, BAC clone:OSJNBa0073A21	0	0	0	0	0	0	1
gi|50252239|dbj|AP005004.3|	Oryza sativa Japonica Group genomic DNA, chromosome 2, PAC clone:P0503B05	1	0	0	0	0	0	0
gi|47169781|dbj|AP004744.2|	Oryza sativa Japonica Group genomic DNA, chromosome 6, BAC clone:OSJNBb0065C04	0	0	1	0	0	0	0
gi|5295936|dbj|AB026295.2|	Oryza sativa Japonica Group genomic DNA, chromosome 6, clone:P0681F10	0	0	1	0	0	0	0
gi|50725559|dbj|AP004236.3|	Oryza sativa Japonica Group genomic DNA, chromosome 6, PAC clone:P0417D05	0	0	0	1	0	0	0
gi|53792645|dbj|AP003682.3|	Oryza sativa Japonica Group genomic DNA, chromosome 6, PAC clone:P0427B07	0	0	0	0	0	0	1
gi|48525321|dbj|AP003724.2|	Oryza sativa Japonica Group genomic DNA, chromosome 6, PAC clone:P0498C03	0	0	1	0	0	0	0
gi|51091189|dbj|AP004758.3|	Oryza sativa Japonica Group genomic DNA, chromosome 6, PAC clone:P0664C05	0	0	0	0	0	0	1
gi|22212584|dbj|AP004010.2|	Oryza sativa Japonica Group genomic DNA, chromosome 7, BAC clone:OJ1351_C05	0	0	0	0	0	0	1
gi|84095188|dbj|AP008222.1|	Oryza sativa Japonica Group genomic DNA, chromosome 7, fosmid clone:OSJNOa219C16	1	0	0	0	0	0	0
gi|29837165|dbj|AP004333.3|	Oryza sativa Japonica Group genomic DNA, chromosome 7, PAC clone:P0034A04	0	0	0	0	0	0	1
gi|50509807|dbj|AP006268.4|	Oryza sativa Japonica Group genomic DNA, chromosome 7, PAC clone:P0037D09	0	0	0	0	0	0	1
gi|50510216|dbj|AP005448.5|	Oryza sativa Japonica Group genomic DNA, chromosome 7, PAC clone:P0404G11	0	0	0	0	0	0	1
gi|50508712|dbj|AP005305.3|	Oryza sativa Japonica Group genomic DNA, chromosome 8, PAC clone:P0024C06	0	0	0	0	0	0	1
gi|37806065|dbj|AP004556.3|	Oryza sativa Japonica Group genomic DNA, chromosome 8, PAC clone:P0026A08	0	0	0	0	0	0	1
gi|38636884|dbj|AP004396.3|	Oryza sativa Japonica Group genomic DNA, chromosome 8, PAC clone:P0404D10	0	0	0	0	0	0	1
gi|42408275|dbj|AP004558.3|	Oryza sativa Japonica Group genomic DNA, chromosome 8, PAC clone:P0409A07	0	1	0	0	0	0	0
gi|24460082|dbj|AP004463.2|	Oryza sativa Japonica Group genomic DNA, chromosome 8, PAC clone:P0456B03	0	1	0	0	0	0	0
gi|49389203|dbj|AP006453.3|	Oryza sativa Japonica Group genomic DNA, chromosome 9, BAC clone:B1339H09	1	0	0	0	0	0	0
gi|50252520|dbj|AP005554.3|	Oryza sativa Japonica Group genomic DNA, chromosome 9, BAC clone:OJ1118_A10	0	0	0	0	0	0	1
gi|50252799|dbj|AP005689.3|	Oryza sativa Japonica Group genomic DNA, chromosome 9, BAC clone:OSJNBa0042H24	1	0	0	0	0	0	0
gi|356714191|gb|HQ662330.1|	Oryza sativa Japonica Group NBS-LRR class disease resistance protein Pikh-2 (Pikh-2) and NBS-LRR class disease resistance protein Pikh-1 (Pikh-1) genes, complete cds	1	0	0	0	0	0	0
gi|297721460|ref|NM_001186164.1|	Oryza sativa Japonica Group Os02g0639500 (Os02g0639500) mRNA, complete cds	0	1	0	0	0	0	0
gi|115471892|ref|NM_001066080.1|	Oryza sativa Japonica Group Os07g0448800 (Os07g0448800) mRNA, complete cds	0	0	0	0	0	0	1
gi|297607781|ref|NM_001067111.2|	Oryza sativa Japonica Group Os07g0668000 (Os07g0668000) mRNA, partial cds	0	1	0	0	0	0	0
gi|60391305|dbj|D49704.2|	Oryza sativa Japonica Group OSH45 gene, complete cds	0	0	0	0	0	0	1
gi|310322|gb|L04967.1|RICTPI2A	Oryza sativa triosephosphate isomerase (Rictipi2) gene, exons 1-9	0	0	1	0	0	0	0
Total		87	30	40	24	46	7	62
Indica
gi|116309273|emb|CR855091.1|	Oryza sativa genomic DNA, chromosome 4, BAC clone: OSIGBa0130K07, complete sequence	18	0	25	0	0	0	0
gi|536190173|dbj|AP012684.1|	Oryza sativa Indica Group DNA, chromosome 1, BAC clone: K0426E07, cultivar: Kasalath, complete sequence	11	5	2	0	4	1	1
gi|389608040|dbj|AP011524.1|	Oryza sativa Indica Group DNA, clone: K0211H09, chromosome 4, complete sequence, cultivar: Kasalath	0	0	0	0	0	0	16
gi|83571777|gb|DQ285630.1|	Oryza sativa (indica cultivar-group) putative nitrate-induced NOI protein (75-1-127BAC12.1), putative NBS-LRR disease resistance protein (Nbs1-Pi9), putative NBS-LRR disease resistance protein (Nbs3-Pi9), and NBS-LRR disease resistance protein (Pi9) genes, complete cds; putative NBS-LRR disease resistance protein (Nbs4-Pi9) pseudogene, complete sequence; putative NBS-LRR disease resistance protei…	2	0	10	0	0	0	0
gi|116630934|emb|CT837488.1|	Oryza sativa (indica cultivar-group) cDNA clone:OSIGCRA116F12, full insert sequence	1	2	4	0	0	0	0
gi|116634826|emb|CR855089.1|	Oryza sativa genomic DNA, chromosome 4, BAC clone: OSIGBa0135C09, complete sequence	5	0	0	0	0	0	0
gi|258644545|dbj|AP009086.1|	Oryza sativa Indica Group DNA, chromosome 8, BAC clone: K0098G01	0	0	0	0	0	4	2
gi|41223411|gb|AY518220.1|	Oryza sativa (indica cultivar-group) NBS-LRR-like protein A (NL-A), NBS-LRR-like protein B (NL-B), NBS-LRR-like protein C (NL-C), and NBS-LRR-like protein D (NL-D) genes, complete cds	1	0	2	0	0	0	2
gi|116317804|emb|CR855019.1|	Oryza sativa genomic DNA, chromosome 4, BAC clone: OSIGBa0147B06, complete sequence	5	0	0	0	0	0	0
gi|116317820|emb|CR855021.1|	Oryza sativa genomic DNA, chromosome 4, BAC clone: OSIGBa0126J24, complete sequence	0	0	2	0	0	0	2
gi|116317905|emb|CR855031.1|	Oryza sativa genomic DNA, chromosome 4, BAC clone: OSIGBa0140L04, complete sequence	0	0	0	0	0	0	3
gi|116636740|emb|CT827912.1|	Oryza sativa (indica cultivar-group) cDNA clone:OSIGCFA007N09, full insert sequence	1	0	0	2	0	0	0
gi|86361422|gb|DQ352453.1|	Oryza sativa (indica cultivar-group) cultivar C101A51 chromosome 6, clones BAC70, TAC40, TAC10, TAC30 sequence	0	0	1	0	0	1	0
gi|157887809|emb|CT827957.1|	Oryza sativa genomic DNA, chromosome 4, BAC clone: H0114G12, complete sequence	1	0	1	0	0	0	1
gi|116308834|emb|CR855038.1|	Oryza sativa genomic DNA, chromosome 4, BAC clone: H1005F08, complete sequence	0	0	0	0	0	0	3
gi|116309343|emb|CR855099.1|	Oryza sativa genomic DNA, chromosome 4, BAC clone: OSIGBa0096P03, complete sequence	0	0	0	0	1	1	1
gi|242117482|dbj|AB458444.1|	Oryza sativa Indica Group Kasalath DNA, corresponds to the Nipponbare Pup1 region on chromosome 12	0	0	0	0	0	0	3
gi|116636752|emb|CT827924.1|	Oryza sativa (indica cultivar-group) cDNA clone:OSIGCPI005E24, full insert sequence	1	0	1	0	0	0	0
gi|116639959|emb|CT836100.1|	Oryza sativa (indica cultivar-group) cDNA clone:OSIGCPI012H20, full insert sequence	1	0	1	0	0	0	0
gi|116631745|emb|CT837902.1|	Oryza sativa (indica cultivar-group) cDNA clone:OSIGCRA105J09, full insert sequence	0	0	0	0	0	0	2
gi|116636760|emb|CT827932.1|	Oryza sativa (indica cultivar-group) cDNA clone:OSIGCRA108G07, full insert sequence	1	0	1	0	0	0	0
gi|116309676|emb|CR855139.1|	Oryza sativa genomic DNA, chromosome 4, BAC clone: H0404F02, complete sequence	0	0	0	0	0	0	1
gi|116309880|emb|CR855155.1|	Oryza sativa genomic DNA, chromosome 4, BAC clone: H0525E10, complete sequence	0	0	0	0	0	0	2
gi|116309942|emb|CR855160.1|	Oryza sativa genomic DNA, chromosome 4, BAC clone: H0714H04, complete sequence	0	0	0	0	0	0	2
gi|116309646|emb|CR855136.1|	Oryza sativa genomic DNA, chromosome 4, BAC clone: OSIGBa0147J19, complete sequence	2	0	0	0	0	0	0
gi|221327771|gb|FJ266024.1|	Oryza sativa Indica group clone OSI9Ba083O10_092B13, complete sequence	1	0	1	0	0	0	0
gi|116633165|emb|CT832969.1|	Oryza sativa (indica cultivar-group) cDNA clone:OSIGCRA116K18, full insert sequence	0	0	0	0	0	0	1
gi|116642125|emb|CT830696.1|	Oryza sativa (indica cultivar-group) cDNA clone:OSIGCSN008L05, full insert sequence	0	0	0	0	0	0	1
gi|116636746|emb|CT827918.1|	Oryza sativa (indica cultivar-group) cDNA clone:OSIGCSN030P16, full insert sequence	0	0	0	0	0	0	1
gi|116631420|emb|CT837776.1|	Oryza sativa (indica cultivar-group) cDNA clone:OSIGCSN072G16, full insert sequence	0	0	1	0	0	0	0
gi|87280652|gb|DQ355952.1|	Oryza sativa (indica cultivar-group) cultivar Minghui 63 receptor kinase (MRKd) pseudogene, complete sequence; and receptor kinase MRKa (MRKa), bacterial blight resistance protein XA26 (Xa26), and receptor kinase MRKc (MRKc) genes, complete cds	1	0	0	0	0	0	0
gi|87280661|gb|DQ355955.1|	Oryza sativa (indica cultivar-group) cultivar Teqing receptor kinase (TRKg) pseudogene, complete sequence; receptor kinase TRKc (TRKc) gene, complete cds; and receptor kinase (TRKh) and receptor kinase (TRKi) pseudogenes, complete sequence	1	0	0	0	0	0	0
gi|90399260|emb|AL732336.3|	Oryza sativa genomic DNA, chromosome 4, BAC clone: H0105C05, complete sequence	1	0	0	0	0	0	0
gi|116310032|emb|CR855168.1|	Oryza sativa genomic DNA, chromosome 4, BAC clone: H0112G12, complete sequence	0	0	0	0	0	0	1
gi|90399272|emb|AL732332.3|	Oryza sativa genomic DNA, chromosome 4, BAC clone: H0306F03, complete sequence	0	0	0	0	0	0	1
gi|90265092|emb|AL442110.2|	Oryza sativa genomic DNA, chromosome 4, BAC clone: H0512B01, complete sequence	0	0	0	0	0	0	1
gi|90399114|emb|AL732335.2|	Oryza sativa genomic DNA, chromosome 4, BAC clone: H0721B11, complete sequence	0	0	0	0	0	0	1
gi|116309059|emb|CR855065.1|	Oryza sativa genomic DNA, chromosome 4, BAC clone: H0725E11, complete sequence	0	0	0	0	0	0	1
gi|116309850|emb|CR855152.1|	Oryza sativa genomic DNA, chromosome 4, BAC clone: OSIGBa0099L20, complete sequence	1	0	0	0	0	0	0
gi|116308986|emb|CR855054.1|	Oryza sativa genomic DNA, chromosome 4, BAC clone: OSIGBa0115D20, complete sequence	0	0	0	0	0	0	1
gi|116309293|emb|CR855093.1|	Oryza sativa genomic DNA, chromosome 4, BAC clone: OSIGBa0134J07, complete sequence	0	0	0	0	0	0	1
gi|4680189|gb|AF111710.1|AF111710	Oryza sativa subsp. indica putative dnaJ-like protein, putative myb-related protein, putative farnesyl pyrophosphate synthase, and hypothetical protein genes, complete cds	0	0	0	0	0	0	1
Total		55	7	52	2	5	7	52
